# Supplementary material for: Genome-Wide Identification of FCS-Like Zinc Finger (FLZ) Family Genes in Three Brassica Plant Species and Functional Characterization of BolFLZs in Chinese Kale Under Abiotic Stresses
Source: Int J Mol Sci. 2024 Nov 30;25(23):12907. doi: 10.3390/ijms252312907 (PMC11641214; doi:10.3390/ijms252312907)
Supplement: Supplementary file 1 [file ijms-25-12907-s001.zip]

Archive with 9 entries (8 files):
- ijms-3319722-supplementary/
- ijms-3319722-supplementary/Figures S1-S4.pdf
- ijms-3319722-supplementary/Table S1. Basic information of the zf-FLZ gene family in three Brassica species..xls
- ijms-3319722-supplementary/Table S2. FLZ proteins containing AIM motifs in three Brassica species.xls
- ijms-3319722-supplementary/Table S3 Number of FLZ gene in different chromosome.xls
- ijms-3319722-supplementary/Table S4-Collibearity relationship and KaKs analysis among FLZs in the same species.xls
- ijms-3319722-supplementary/Table S5 Collibearity relationship among FLZs between Chinese Kale with other different species.xls
- ijms-3319722-supplementary/Table S6 36 BolFLZ plantCARE_output_PlantCARE_16961.xls
- ijms-3319722-supplementary/Table S7. List of primers used in this study.xls
