# Supplementary material for: Genome-Wide Identification of FCS-Like Zinc Finger (FLZ) Family Genes in Three Brassica Plant Species and Functional Characterization of BolFLZs in Chinese Kale Under Abiotic Stresses
Source: Int J Mol Sci. 2024 Nov 30;25(23):12907. doi: 10.3390/ijms252312907 (PMC11641214; doi:10.3390/ijms252312907)
Supplement: Supplementary file 1 [file ijms-25-12907-s001.zip › ijms-3319722-supplementary/Table S1. Basic information of the zf-FLZ gene family in three Brassica species..xls]

## Sheet: Table S1
					Table S1. Basic information of the FLZ gene family in three Brassica species.
Species type	Gene locus ID	Gene ID	Chr location	Location（start-end）	Strand	Size（Amino Acid）	Molecular Weight	Theoretical pI	Instability Index	Aliphatic Index	Grand Average of Hydropathicity	Subcellular location (WoLF PSORT)	Description
Chinese cabbage (Brassica rapa; Bca)	BraC01g000730	BcaFLZ1	A01	397365-398066	positive	128	14423.3	8.68	69.5	55.62	-0.784	nucl: 6.5, cyto_nucl: 4, chlo: 3, mito: 2, extr: 2	zinc-finger of the FCS-type, C2-C2
	BraC01g009210	BcaFLZ2	A01	4644862-4645505	negative	152	17744.8	9.07	74.53	43.62	-1.078	nucl: 14	zinc-finger of the FCS-type, C2-C2
	BraC01g035510	BcaFLZ3	A01	28429076-28430967	positive	262	29339.2	8.04	57.28	55.42	-0.64	nucl: 5, mito: 5, chlo: 3, extr: 1	zinc-finger of the FCS-type, C2-C2
	BraC02g004090	BcaFLZ4	A02	1887217-1893475	negative	228	25387.7	5.63	65.61	76.49	-0.378	extr: 7, mito: 2, vacu: 2, chlo: 1, cyto: 1, plas: 1	zinc-finger of the FCS-type, C2-C2
	BraC02g009140	BcaFLZ5	A02	4323037-4324349	negative	250	27748.2	6.53	56.59	70.52	-0.419	chlo: 5, nucl: 5, plas: 2, cyto: 1, vacu: 1	zinc-finger of the FCS-type, C2-C2
	BraC02g025520	BcaFLZ6	A02	15204816-15205744	positive	163	17805.2	9.96	52.88	65.28	-0.626	chlo: 12, nucl: 1, mito: 1	zinc-finger of the FCS-type, C2-C2
	BraC02g035690	BcaFLZ7	A02	25237977-25238649	positive	182	20943.9	7	76.63	41.26	-1.02	nucl: 14	zinc-finger of the FCS-type, C2-C2
	BraC02g047280	BcaFLZ8	A02	32946724-32947199	negative	115	13431.4	9.27	42.65	71.22	-0.69	nucl: 4, cyto: 4, mito: 4, chlo: 2	zinc-finger of the FCS-type, C2-C2
	BraC03g023740	BcaFLZ9	A03	11882341-11882731	positive	94	10506.7	6.72	61.08	53.09	-0.652	nucl: 6, chlo: 3, cyto: 3, mito: 2	zinc-finger of the FCS-type, C2-C2
	BraC03g025890	BcaFLZ10	A03	12945129-12947248	negative	327	36875.9	4.98	68.27	74.53	-0.452	nucl: 5, cyto: 3, mito: 2, plas: 1.5, golg_plas: 1.5, chlo: 1, cysk: 1	zinc-finger of the FCS-type, C2-C2
	BraC03g041560	BcaFLZ11	A03	20957666-20958560	negative	264	29564.6	8.58	58.38	61.29	-0.545	chlo: 5, nucl: 4, mito: 4, extr: 1	zinc-finger of the FCS-type, C2-C2
	BraC03g048980	BcaFLZ12	A03	24962694-24963559	negative	169	19500.7	8.48	81.25	42.66	-0.909	nucl: 13, cyto: 1	zinc-finger of the FCS-type, C2-C2
	BraC04g000160	BcaFLZ13	A04	54319-54828	negative	121	13833.9	9.38	47.72	41.98	-0.931	nucl: 11, extr: 2, mito: 1	zinc-finger of the FCS-type, C2-C2
	BraC04g000170	BcaFLZ14	A04	58477-65587	positive	335	37322.8	7.92	55.35	67.82	-0.245	chlo: 12, extr: 2	zinc-finger of the FCS-type, C2-C2, MARD1
	BraC05g004840	BcaFLZ15	A05	2829128-2829501	positive	91	10276.6	8.3	53.66	54.73	-0.678	nucl: 5, chlo: 4, cyto: 4, mito: 1	zinc-finger of the FCS-type, C2-C2
	BraC05g030300	BcaFLZ16	A05	30412184-30413275	positive	268	29955.9	6.89	58.31	60	-0.578	nucl: 8, mito: 4, chlo: 2	zinc-finger of the FCS-type, C2-C2
	BraC06g000990	BcaFLZ17	A06	664717-665195	negative	126	14421.9	9.28	50.38	88.89	-0.337	chlo: 10, nucl: 2, cyto: 1, extr: 1	zinc-finger of the FCS-type, C2-C2
	BraC06g014330	BcaFLZ18	A06	7974646-7975490	negative	239	26873.2	8.33	64.94	62.76	-0.71	chlo: 13, extr: 1	zinc-finger of the FCS-type, C2-C2
	BraC06g034710	BcaFLZ19	A06	33276158-33276623	negative	110	12601.3	9.33	42.98	70.91	-0.692	nucl: 5.5, mito: 4, cyto_nucl: 4, extr: 2, cyto: 1.5, chlo: 1	zinc-finger of the FCS-type, C2-C2
	BraC06g041560	BcaFLZ20	A06	37627386-37627887	positive	134	14904	9.51	67.83	63.21	-0.547	cyto: 9, nucl: 3, plas: 1, extr: 1	zinc-finger of the FCS-type, C2-C2
	BraC06g048460	BcaFLZ21	A06	41655928-41656624	negative	177	20475.7	9.25	61.39	39.66	-0.992	nucl: 14	zinc-finger of the FCS-type, C2-C2
	BraC07g014870	BcaFLZ22	A07	13961007-13961620	negative	158	17776.3	9.64	46.38	79.56	-0.654	nucl: 8, mito: 5.5, cyto_mito: 3.5	zinc-finger of the FCS-type, C2-C2
	BraC07g026900	BcaFLZ23	A07	20766601-20767218	negative	155	17049.4	9.21	46.38	69.23	-0.535	nucl: 8, chlo: 5, cysk: 1	zinc-finger of the FCS-type, C2-C2
	BraC07g028060	BcaFLZ24	A07	21480756-21481519	negative	225	25068.3	6.2	70.51	62.36	-0.553	mito: 6, chlo: 4, nucl: 4	zinc-finger of the FCS-type, C2-C2
	BraC07g038670	BcaFLZ25	A07	27162714-27163831	positive	215	24428.8	8.92	79.44	68.37	-0.607	chlo: 7, nucl: 4, mito: 3	zinc-finger of the FCS-type, C2-C2
	BraC07g041150	BcaFLZ26	A07	28334476-28336670	positive	154	16820	9.46	54.6	62.73	-0.656	nucl: 9.5, cyto_nucl: 5.5, chlo: 3, mito: 1	zinc-finger of the FCS-type, C2-C2
	BraC08g001530	BcaFLZ27	A08	1192623-1193096	negative	122	14223.6	9.73	70.87	86.31	-0.558	cyto: 4, nucl: 3, chlo: 2, extr: 2, plas: 1, pero: 1, cysk: 1	zinc-finger of the FCS-type, C2-C2
	BraC09g003720	BcaFLZ28	A09	2238361-2238848	negative	133	14845.8	8.23	48.97	62.26	-0.507	chlo: 8, nucl: 4, mito: 2	zinc-finger of the FCS-type, C2-C2
	BraC09g022270	BcaFLZ29	A09	15568324-15569005	positive	176	20148.2	7.04	81.69	49.32	-0.939	nucl: 13, cyto: 1	zinc-finger of the FCS-type, C2-C2
	BraC09g047670	BcaFLZ30	A09	49987852-49991053	negative	157	17955.5	9.15	49.28	74.46	-0.743	nucl: 9, mito: 3, plas: 1, extr: 1	zinc-finger of the FCS-type, C2-C2
	BraC09g058150	BcaFLZ31	A09	56537277-56537660	positive	88	10169.4	8.4	74.88	56.48	-0.733	chlo: 10, nucl: 3, extr: 1	zinc-finger of the FCS-type, C2-C2
	BraC09g060530	BcaFLZ32	A09	57620431-57621687	negative	236	26137.7	6.58	50.42	69.36	-0.339	nucl: 9.5, cyto_nucl: 5.5, chlo: 2.5, chlo_mito: 2.5, mito: 1.5	zinc-finger of the FCS-type, C2-C2, MARD1
	BraC09g060990	BcaFLZ33	A09	57826459-57827472	positive	299	33638.2	5.68	57.91	73.31	-0.495	nucl: 7, cyto: 3, mito: 2, chlo: 1, plas: 1	zinc-finger of the FCS-type, C2-C2
	BraC10g021410	BcaFLZ34	A10	16854455-16855734	positive	248	27851.3	5.92	64.03	66.41	-0.498	chlo: 5, nucl: 3, mito: 3, cyto: 1, plas: 1, vacu: 1	zinc-finger of the FCS-type, C2-C2
	BraC10g028240	BcaFLZ35	A10	19977661-19978651	positive	281	31067.6	4.56	62.67	66.9	-0.559	nucl: 8, chlo: 2, cyto: 2, extr: 1, golg: 1	zinc-finger of the FCS-type, C2-C2
	BraCxxg007710	BcaFLZ36	Contig00301	125901-126514	positive	158	17748.2	9.64	46.32	78.35	-0.669	nucl: 8.5, cyto_nucl: 5, mito: 3.5, cyto_mito: 2.5, plas: 1	zinc-finger of the FCS-type, C2-C2
Black mustard (Brassica nigra; Bni)	BniB01g001920.2N	BniFLZ1	B1	982421-982821	negative	95	10706.1	8.75	60.87	60.74	-0.676	nucl: 4, mito: 4, cyto: 3, chlo: 2, extr: 1	zinc-finger of the FCS-type, C2-C2
	BniB01g039950.2N	BniFLZ2	B1	45258596-45259525	positive	268	29882.8	6.83	58.28	58.17	-0.592	nucl: 7, mito: 4, chlo: 2, extr: 1	zinc-finger of the FCS-type, C2-C2
	BniB02g024240.2N	BniFLZ3	B2	20671370-20671817	positive	99	11498	4.63	56.08	62.02	-0.676	cyto: 8, mito: 2, chlo: 1, nucl: 1, plas: 1, golg: 1	zinc-finger of the FCS-type, C2-C2
	BniB02g042170.2N	BniFLZ4	B2	47676556-47677412	negative	253	27979.4	5.32	60.22	68.97	-0.375	nucl: 6, chlo: 4, mito: 2, cyto: 1, plas: 1	zinc-finger of the FCS-type, C2-C2
	BniB02g050610.2N	BniFLZ5	B2	51823116-51824129	positive	279	30719.2	4.95	59.57	66.7	-0.594	nucl: 7, cyto: 4, extr: 1, cysk: 1, golg_plas: 1	zinc-finger of the FCS-type, C2-C2
	BniB02g063780.2N	BniFLZ6	B2	58480848-58481535	negative	180	20676.7	6.95	63.72	39.56	-0.987	nucl: 14	zinc-finger of the FCS-type, C2-C2
	BniB02g070120.2N	BniFLZ7	B2	61705709-61706245	positive	136	15215.4	9.44	74.37	62.35	-0.526	nucl: 8, cyto: 6	zinc-finger of the FCS-type, C2-C2
	BniB02g072550.2N	BniFLZ8	B2	63020625-63021277	positive	169	19380.5	8.48	85.77	42.07	-0.918	nucl: 13, cyto: 1	zinc-finger of the FCS-type, C2-C2
	BniB02g089070.2N	BniFLZ9	B2	70532670-70533168	negative	131	14728.6	9.26	71.76	52.82	-0.831	nucl: 7.5, cyto_nucl: 4.5, mito: 3, chlo: 2, extr: 1	zinc-finger of the FCS-type, C2-C2
	BniB03g030040.2N	BniFLZ10	B3	13942621-13943213	positive	158	17934.7	9.85	49.72	82.59	-0.586	nucl: 8, mito: 4, chlo: 1, plas: 1	zinc-finger of the FCS-type, C2-C2
	BniB03g053350.2N	BniFLZ11	B3	28568734-28569576	positive	223	25257.7	8.36	66.3	65.92	-0.578	chlo: 11, mito: 2, nucl: 1	zinc-finger of the FCS-type, C2-C2
	BniB03g057300.2N	BniFLZ12	B3	31123672-31124408	positive	155	16870	9.42	57.53	61.74	-0.659	nucl: 10.5, cyto_nucl: 6, chlo: 3	zinc-finger of the FCS-type, C2-C2
	BniB04g001050.2N	BniFLZ13	B4	510905-511361	positive	115	13481.5	9.25	48.97	74.61	-0.724	nucl: 5.5, mito: 5.5, cyto_nucl: 3.5, cyto_mito: 3.5, chlo: 1, extr: 1	zinc-finger of the FCS-type, C2-C2
	BniB04g010490.2N	BniFLZ14	B4	4994173-4994830	negative	172	19788.6	6.08	72.53	44.24	-1.053	nucl: 14	zinc-finger of the FCS-type, C2-C2
	BniB04g015280.2N	BniFLZ15	B4	7485635-7486322	negative	174	20098	6.99	80	45.4	-0.98	nucl: 13, cyto: 1	zinc-finger of the FCS-type, C2-C2
	BniB04g033740.2N	BniFLZ16	B4	17917004-17917836	negative	238	26739.1	8.88	67.33	67.1	-0.636	chlo: 13, mito: 1	zinc-finger of the FCS-type, C2-C2
	BniB04g037340.2N	BniFLZ17	B4	19914488-19915094	positive	160	18283.9	9.59	60.41	70.62	-0.813	nucl: 10, mito: 2, plas: 1, extr: 1	zinc-finger of the FCS-type, C2-C2
	BniB04g055220.2N	BniFLZ18	B4	46291292-46291745	negative	126	14632.1	8.89	56.5	85.08	-0.472	chlo: 11, nucl: 1, cyto: 1, extr: 1	zinc-finger of the FCS-type, C2-C2
	BniB04g056940.2N	BniFLZ19	B4	48783613-48795829	negative	69	8018.26	8.32	49.75	67.97	-0.967	chlo: 3, nucl: 3, cyto: 3, extr: 3, mito: 1, cysk: 1	zinc-finger of the FCS-type, C2-C2
	BniB04g056950.2N	BniFLZ20	B4	48832405-48838842	negative	74	8693.96	8.65	64.27	63.38	-1.122	chlo: 4, cyto: 4, extr: 3, nucl: 2, mito: 1	zinc-finger of the FCS-type, C2-C2
	BniB04g056960.2N	BniFLZ21	B4	48842708-48845184	negative	74	8718.97	8.66	66.92	62.03	-1.153	cyto: 5, nucl: 4, chlo: 3, extr: 2	zinc-finger of the FCS-type, C2-C2
	BniB04g056970.2N	BniFLZ22	B4	48848447-48848755	negative	74	8693.96	8.65	66.27	63.38	-1.122	chlo: 4, cyto: 4, extr: 3, nucl: 2, mito: 1	zinc-finger of the FCS-type, C2-C2
	BniB04g056980.2N	BniFLZ23	B4	48850641-48854488	negative	74	8667.79	7.59	70.77	59.46	-1.178	chlo: 5, cyto: 4, extr: 3, nucl: 1, plas: 1	zinc-finger of the FCS-type, C2-C2
	BniB04g056990.2N	BniFLZ24	B4	48856251-48856558	negative	72	8412.72	8.88	40.06	70.56	-1.056	chlo: 6, mito: 3, extr: 2, nucl: 1, cyto: 1, plas: 1	zinc-finger of the FCS-type, C2-C2
	BniB04g057010.2N	BniFLZ25	B4	48887909-48891746	negative	95	11397.2	9.46	58.63	54.42	-1.458	nucl: 4, chlo: 3, extr: 3, cyto: 2, mito: 1, cysk: 1	zinc-finger of the FCS-type, C2-C2
	BniB05g000240.2N	BniFLZ26	B5	102375-103141	negative	135	15271.2	9.23	71.15	54.22	-0.894	nucl: 8, mito: 3, chlo: 2, extr: 1	zinc-finger of the FCS-type, C2-C2
	BniB05g018720.2N	BniFLZ27	B5	8945748-8946407	positive	156	18203.2	8.54	78.22	45.64	-1.015	nucl: 14	zinc-finger of the FCS-type, C2-C2
	BniB05g042820.2N	BniFLZ28	B5	23507567-23508437	positive	250	27945.3	5.75	59.49	66.24	-0.465	nucl: 6, chlo: 3, mito: 3, cyto: 1, plas: 1	zinc-finger of the FCS-type, C2-C2
	BniB05g074050.2N	BniFLZ29	B5	67153255-67153918	positive	166	18213.6	9.64	51	63.49	-0.662	nucl: 7.5, chlo: 5, cyto_nucl: 4.5, cysk: 1	zinc-finger of the FCS-type, C2-C2
	BniB06g003080.2N	BniFLZ30	B6	1560014-1560385	positive	92	10380.8	8.55	58.18	55.22	-0.743	cyto: 7, chlo: 4, nucl: 2, mito: 1	zinc-finger of the FCS-type, C2-C2
	BniB06g026710.2N	BniFLZ31	B6	16243379-16243891	negative	131	15216.8	9.85	55.68	81.83	-0.573	chlo: 7, extr: 5, nucl: 1, cyto: 1	zinc-finger of the FCS-type, C2-C2
	BniB06g048250.2N	BniFLZ32	B6	50107236-50108002	positive	225	25208.6	7.49	72.74	63.64	-0.566	mito: 7, nucl: 3, extr: 2, chlo: 1, cyto: 1	zinc-finger of the FCS-type, C2-C2
	BniB06g050110.2N	BniFLZ33	B6	51245658-51246285	positive	155	17068.2	9.02	53.36	65.48	-0.619	nucl: 8.5, cyto_nucl: 5, chlo: 4, cysk: 1	zinc-finger of the FCS-type, C2-C2
	BniB06g061120.2N	BniFLZ34	B6	56891982-56892504	negative	131	14976.4	9.04	47.05	62.67	-0.544	cyto: 4, mito: 4, nucl: 3, extr: 3	zinc-finger of the FCS-type, C2-C2
	BniB06g061130.2N	BniFLZ35	B6	56894790-56895630	positive	243	27237.9	6.5	47.7	65.8	-0.475	nucl: 13, extr: 1	zinc-finger of the FCS-type, C2-C2, MARD1
	BniB07g002030.2N	BniFLZ36	B7	1981528-1982004	negative	122	14275.6	9.48	67.69	80.66	-0.577	chlo: 10, nucl: 1, mito: 1, plas: 1, extr: 1	zinc-finger of the FCS-type, C2-C2
	BniB07g037650.2N	BniFLZ37	B7	45280150-45280696	negative	140	15436.5	8.93	62.81	63.36	-0.462	nucl: 7, cyto: 4, chlo: 2, mito: 1	zinc-finger of the FCS-type, C2-C2
	BniB07g049190.2N	BniFLZ38	B7	51718718-51719626	positive	262	29304.2	8.03	61.06	58.02	-0.585	nucl: 5, mito: 5, chlo: 3, extr: 1	zinc-finger of the FCS-type, C2-C2
	BniB08g029160.2N	BniFLZ39	B8	15322246-15322644	positive	95	10718	6.72	55.86	55.58	-0.626	nucl: 7, cyto: 3, chlo: 2, mito: 2	zinc-finger of the FCS-type, C2-C2
	BniB08g032810.2N	BniFLZ40	B8	18203501-18204645	positive	323	36415.6	5.73	61.69	74.52	-0.442	nucl: 7, cyto: 2, mito: 2, plas: 1.5, golg_plas: 1.5, cysk: 1	zinc-finger of the FCS-type, C2-C2
	BniB08g074520.2N	BniFLZ41	B8	65789402-65789794	positive	90	10330.6	8.76	72.84	57.33	-0.646	chlo: 10, nucl: 3, extr: 1	zinc-finger of the FCS-type, C2-C2
Chinese Kale (Brassica oleracea; Bol)	C01p000930_BolJL	BolFLZ1	1	528307-528988	positive	123	13944.6	8.32	74.42	48.37	-0.846	nucl: 9.5, cyto_nucl: 5.5, chlo: 2, extr: 2	zinc-finger of the FCS-type, C2-C2
	C01p012120_BolJL	BolFLZ2	1	6762544-6763146	negative	139	16079.9	9.22	76.6	42.09	-1.083	nucl: 11, chlo: 3	zinc-finger of the FCS-type, C2-C2
	C01p047690_BolJL	BolFLZ3	1	43253695-43254551	positive	250	27698.1	5.74	53.22	55.76	-0.571	mito: 5, nucl: 4, cyto: 3, extr: 2	zinc-finger of the FCS-type, C2-C2
	C02p011390_BolJL	BolFLZ4	2	6396157-6396996	negative	209	23285.2	5.58	54.34	72.25	-0.437	nucl: 7, mito: 3, chlo: 2, cyto: 1, plas: 1	zinc-finger of the FCS-type, C2-C2
	C02p039320_BolJL	BolFLZ5	2	30065882-30066451	positive	163	17819.2	10.03	54.73	61.66	-0.704	chlo: 11, nucl: 3	zinc-finger of the FCS-type, C2-C2
	C02p056540_BolJL	BolFLZ6	2	55202624-55203294	positive	182	21071	7.64	76.57	38.57	-1.057	nucl: 14	zinc-finger of the FCS-type, C2-C2
	C02p073740_BolJL	BolFLZ7	2	68805246-68805725	negative	115	13461.5	9.27	42.65	71.22	-0.667	mito: 5, nucl: 4, cyto: 4, chlo: 1	zinc-finger of the FCS-type, C2-C2
	C03p029100_BolJL	BolFLZ8	3	15950876-15951263	positive	94	10438.6	6.1	57.66	53.09	-0.583	nucl: 6, chlo: 3, cyto: 3, mito: 2	zinc-finger of the FCS-type, C2-C2
	C03p032310_BolJL	BolFLZ9	3	18263051-18264174	negative	311	35118.9	5.18	67.55	75.5	-0.434	nucl: 9, cyto: 3, extr: 2	zinc-finger of the FCS-type, C2-C2
	C03p054620_BolJL	BolFLZ10	3	33404696-33405550	negative	252	28139.9	6.13	57.11	65.75	-0.463	mito: 6, nucl: 4, extr: 2, cyto: 1, vacu: 1	zinc-finger of the FCS-type, C2-C2
	C03p063580_BolJL	BolFLZ11	3	40578583-40579048	positive	110	12582.5	9.62	44.84	78.91	-0.573	mito: 7, nucl: 2.5, cyto_nucl: 2.5, extr: 2, cyto: 1.5, chlo: 1	zinc-finger of the FCS-type, C2-C2
	C03p099680_BolJL	BolFLZ12	3	77533335-77533792	positive	122	14269.6	9.3	73.41	84.67	-0.597	chlo: 3, nucl: 3, cyto: 3, extr: 2, plas: 1, pero: 1, cysk: 1	zinc-finger of the FCS-type, C2-C2
	C04p007290_BolJL	BolFLZ13	4	5862279-5862652	positive	91	10348.6	7.62	53.66	54.73	-0.712	nucl: 7, chlo: 4, mito: 2, cyto: 1	zinc-finger of the FCS-type, C2-C2
	C04p042070_BolJL	BolFLZ14	4	41895884-41896320	negative	102	11697.4	9.36	41.41	55.59	-0.788	mito: 7, nucl: 4, cyto: 2, extr: 1	zinc-finger of the FCS-type, C2-C2
	C04p042090_BolJL	BolFLZ15	4	41902264-41903084	positive	239	26640.3	6.07	46.24	66.49	-0.462	nucl: 12, extr: 2	zinc-finger of the FCS-type, C2-C2, MARD1
	C04p086920_BolJL	BolFLZ16	4	77171395-77171783	positive	94	10626	8.75	67.3	55.11	-0.711	nucl: 7, chlo: 4, mito: 3	zinc-finger of the FCS-type, C2-C2
	C05p018190_BolJL	BolFLZ17	5	10226326-10227193	negative	239	26820.3	9.07	66.63	65.61	-0.691	chlo: 14	zinc-finger of the FCS-type, C2-C2
	C05p022390_BolJL	BolFLZ18	5	13221445-13222014	positive	157	17756.3	9.41	43.76	74.46	-0.669	nucl: 10, mito: 3, plas: 1	zinc-finger of the FCS-type, C2-C2
	C05p056330_BolJL	BolFLZ19	5	45456814-45458227	positive	268	29881.8	6.74	61.75	60	-0.573	nucl: 6, mito: 4, chlo: 2, extr: 2	zinc-finger of the FCS-type, C2-C2
	C06p010340_BolJL	BolFLZ20	6	9829315-9829787	positive	126	14359.9	9.28	54.3	90.48	-0.337	chlo: 8, nucl: 4, extr: 2	zinc-finger of the FCS-type, C2-C2
	C06p035280_BolJL	BolFLZ21	6	36688193-36688815	negative	155	16973.3	9.38	48.41	71.74	-0.495	chlo: 6, nucl: 6, plas: 1, cysk: 1	zinc-finger of the FCS-type, C2-C2
	C06p037480_BolJL	BolFLZ22	6	38388610-38389360	negative	221	24650	6.74	75.29	63.03	-0.528	mito: 7, nucl: 4, chlo: 3	zinc-finger of the FCS-type, C2-C2
	C06p054830_BolJL	BolFLZ23	6	50553778-50554611	positive	220	24865.3	8.99	75.21	66.36	-0.571	chlo: 7, nucl: 4, mito: 3	zinc-finger of the FCS-type, C2-C2
	C06p057660_BolJL	BolFLZ24	6	52134785-52135666	positive	154	16784	9.38	56.12	65.26	-0.618	chlo: 9, nucl: 4, cysk: 1	zinc-finger of the FCS-type, C2-C2
	C07p028630_BolJL	BolFLZ25	7	35492254-35492976	negative	158	17833.3	9.77	50.42	77.72	-0.709	nucl: 8.5, cyto_nucl: 5, mito: 3.5, cyto_mito: 2.5, plas: 1	zinc-finger of the FCS-type, C2-C2
	C07p039080_BolJL	BolFLZ26	7	44127739-44128450	positive	183	21208.1	6.31	69.37	38.91	-1.093	nucl: 14	zinc-finger of the FCS-type, C2-C2
	C07p049330_BolJL	BolFLZ27	7	51305539-51306005	negative	126	13800.9	9.04	58.74	64.92	-0.335	nucl: 4, chlo: 3, cyto: 3, extr: 3, golg: 1	zinc-finger of the FCS-type, C2-C2
	C07p059490_BolJL	BolFLZ28	7	57020854-57021488	negative	168	19499.7	8.7	85.31	42.32	-0.962	nucl: 13, cyto: 1	zinc-finger of the FCS-type, C2-C2
	C07p073310_BolJL	BolFLZ29	7	64850038-64850540	negative	131	14825.5	8.42	68.69	52.14	-0.869	nucl: 7.5, cyto_nucl: 4.5, mito: 3, chlo: 2, extr: 1	zinc-finger of the FCS-type, C2-C2
	C08p092540_BolJL	BolFLZ30	8	54887578-54887962	positive	88	10213.5	7.64	76.11	54.2	-0.818	chlo: 9, nucl: 3, cyto: 1, extr: 1	zinc-finger of the FCS-type, C2-C2
	C08p095280_BolJL	BolFLZ31	8	56344779-56345564	negative	234	26067.8	8.48	49.46	66.62	-0.329	nucl: 5.5, mito: 5, cyto_nucl: 3.5, chlo: 3	zinc-finger of the FCS-type, C2-C2, MARD1
	C08p095830_BolJL	BolFLZ32	8	56608408-56609384	positive	286	31887.1	5.44	58.94	74.62	-0.458	cyto_nucl: 6, nucl: 5.5, cyto: 5.5, plas: 2, chlo: 1	zinc-finger of the FCS-type, C2-C2
	C09p005160_BolJL	BolFLZ33	9	2958133-2958631	negative	134	14852.7	7.61	51.54	62.54	-0.502	chlo: 8, nucl: 5, mito: 1	zinc-finger of the FCS-type, C2-C2
	C09p049300_BolJL	BolFLZ34	9	28889778-28890448	positive	175	20149.1	7.04	78.31	46.8	-1.014	nucl: 13, cyto: 1	zinc-finger of the FCS-type, C2-C2
	C09p079300_BolJL	BolFLZ35	9	59811477-59812330	positive	252	28119.6	5.61	63.48	68.06	-0.456	nucl: 4, chlo: 3, mito: 3, vacu: 2, cyto: 1, plas: 1	zinc-finger of the FCS-type, C2-C2
	C09p089000_BolJL	BolFLZ36	9	66128339-66129322	positive	276	30535	4.59	65.19	67.79	-0.544	chlo: 4, nucl: 2, cyto: 2, vacu: 2, mito: 1, plas: 1, extr: 1, E.R.: 1	zinc-finger of the FCS-type, C2-C2
