# Supplementary material for: Genome-Wide Identification of FCS-Like Zinc Finger (FLZ) Family Genes in Three Brassica Plant Species and Functional Characterization of BolFLZs in Chinese Kale Under Abiotic Stresses
Source: Int J Mol Sci. 2024 Nov 30;25(23):12907. doi: 10.3390/ijms252312907 (PMC11641214; doi:10.3390/ijms252312907)
Supplement: Supplementary file 1 [file ijms-25-12907-s001.zip › ijms-3319722-supplementary/Table S2. FLZ proteins containing AIM motifs in three Brassica species.xls]

## Sheet: Table S2
	Table S2. FLZ proteins containing AIM motifs in three Brassica species.
Species type	Gene locus ID	Gene ID	Motif ID	Alt ID	Strand	Start	End	p-value	q-value	Matched Sequence
Chinese cabbage (Brassica rapa; Bca)	BraC10g021410	BcaFLZ34	AIM	EDYTLV	+	121	126	3.7e-08	0.000243	EDYTLV
	BraC10g028240	BcaFLZ35	AIM	EDYTLV	+	143	148	4.03e-07	0.000441	EDYTCV
	BraC09g060530	BcaFLZ32	AIM	EDYTLV	+	145	150	4.03e-07	0.000441	EDYTRV
	BraC01g035510	BcaFLZ3	AIM	EDYTLV	+	170	175	4.03e-07	0.000441	EDYTCV
	BraC03g041560	BcaFLZ11	AIM	EDYTLV	+	172	177	4.03e-07	0.000441	EDYTCV
	BraC05g030300	BcaFLZ16	AIM	EDYTLV	+	176	181	4.03e-07	0.000441	EDYTCV
	BraC02g009140	BcaFLZ5	AIM	EDYTLV	+	123	128	1.5e-06	0.0014	DDYTLV
	BraC09g060990	BcaFLZ33	AIM	EDYTLV	+	193	198	9.18e-06	0.00602	EDYTCI
	BraC03g025890	BcaFLZ10	AIM	EDYTLV	+	217	222	9.18e-06	0.00602	EDYTCI
	BraC04g000170	BcaFLZ14	AIM	EDYTLV	+	267	272	9.18e-06	0.00602	EDYTCE
	BraC07g038670	BcaFLZ25	AIM	EDYTLV	+	94	99	2.72e-05	0.0137	EEYTCV
	BraC07g028060	BcaFLZ24	AIM	EDYTLV	+	94	99	2.72e-05	0.0137	EEYTYV
	BraC06g014330	BcaFLZ18	AIM	EDYTLV	+	107	112	2.72e-05	0.0137	EEYTCV
black mustard (Brassica nigra; Bni)	BniB05g042820.2N	BniFLZ28	AIM	EDYTLV	+	123	128	3.7e-08	0.000114	EDYTLV
	BniB02g042170.2N	BniFLZ4	AIM	EDYTLV	+	126	131	3.7e-08	0.000114	EDYTLV
	BniB02g050610.2N	BniFLZ5	AIM	EDYTLV	+	141	146	4.03e-07	0.000414	EDYTCV
	BniB06g061130.2N	BniFLZ35	AIM	EDYTLV	+	151	156	4.03e-07	0.000414	EDYTCV
	BniB07g049190.2N	BniFLZ38	AIM	EDYTLV	+	170	175	4.03e-07	0.000414	EDYTCV
	BniB01g039950.2N	BniFLZ2	AIM	EDYTLV	+	176	181	4.03e-07	0.000414	EDYTCV
	BniB02g024240.2N	BniFLZ3	AIM	EDYTLV	+	5	10	9.18e-06	0.00708	EDYTCI
	BniB08g032810.2N	BniFLZ40	AIM	EDYTLV	+	215	220	9.18e-06	0.00708	EDYTCI
	BniB03g053350.2N	BniFLZ11	AIM	EDYTLV	+	94	99	2.72e-05	0.0152	EEYTYV
	BniB06g048250.2N	BniFLZ32	AIM	EDYTLV	+	94	99	2.72e-05	0.0152	EEYTYV
	BniB04g033740.2N	BniFLZ16	AIM	EDYTLV	+	102	107	2.72e-05	0.0152	EEYTCV
Chinese Kale (Brassica oleracea; Bol)	C02p011390_BolJL	BolFLZ4	AIM	EDYTLV	+	123	128	3.7e-08	0.000228	EDYTLV
	C08p095280_BolJL	BolFLZ31	AIM	EDYTLV	+	146	151	4.03e-07	0.000414	EDYTRV
	C04p042090_BolJL	BolFLZ15	AIM	EDYTLV	+	150	155	4.03e-07	0.000414	EDYTCV
	C01p047690_BolJL	BolFLZ3	AIM	EDYTLV	+	158	163	4.03e-07	0.000414	EDYTCV
	C03p054620_BolJL	BolFLZ10	AIM	EDYTLV	+	160	165	4.03e-07	0.000414	EDYTCV
	C05p056330_BolJL	BolFLZ19	AIM	EDYTLV	+	176	181	4.03e-07	0.000414	EDYTCV
	C09p079300_BolJL	BolFLZ35	AIM	EDYTLV	+	125	130	2.76e-06	0.00243	EEYTLV
	C08p095830_BolJL	BolFLZ32	AIM	EDYTLV	+	177	182	9.18e-06	0.00629	EDYTCI
	C03p032310_BolJL	BolFLZ9	AIM	EDYTLV	+	202	207	9.18e-06	0.00629	EDYTCI
	C06p054830_BolJL	BolFLZ23	AIM	EDYTLV	+	94	99	2.72e-05	0.0129	EEYTCV
	C06p037480_BolJL	BolFLZ22	AIM	EDYTLV	+	94	99	2.72e-05	0.0129	EEYTYV
	C05p018190_BolJL	BolFLZ17	AIM	EDYTLV	+	107	112	2.72e-05	0.0129	EEYTCV
	C09p089000_BolJL	BolFLZ36	AIM	EDYTLV	+	142	147	2.72e-05	0.0129	EEYTFV
