# Supplementary material for: Genome-Wide Identification of FCS-Like Zinc Finger (FLZ) Family Genes in Three Brassica Plant Species and Functional Characterization of BolFLZs in Chinese Kale Under Abiotic Stresses
Source: Int J Mol Sci. 2024 Nov 30;25(23):12907. doi: 10.3390/ijms252312907 (PMC11641214; doi:10.3390/ijms252312907)
Supplement: Supplementary file 1 [file ijms-25-12907-s001.zip › ijms-3319722-supplementary/Table S3 Number of FLZ gene in different chromosome.xls]

## Sheet: Table S3
Table S3 Number of FLZ gene in different chromosome
Chinese cabbage (Brassica rapa; Bca)			black mustard (Brassica nigra; Bni)			Chinese Kale (Brassica oleracea; Bol)
Chr	Number		Chr	number		Chr	Number
Chr1	3		Chr1	2		Chr1	3
Chr2	5		Chr2	7		Chr2	4
Chr3	4		Chr3	3		Chr3	5
Chr4	2		Chr4	13		Chr4	4
Chr5	2		Chr5	4		Chr5	3
Chr6	5		Chr6	6		Chr6	5
Chr7	5		Chr7	3		Chr7	5
Chr8	1		Chr8	3		Chr8	3
Chr9	6					Chr9	4
Chr10	2
Contig00301	1
Total	36		Total	41		Total	36
