# Supplementary material for: Genome-Wide Identification of FCS-Like Zinc Finger (FLZ) Family Genes in Three Brassica Plant Species and Functional Characterization of BolFLZs in Chinese Kale Under Abiotic Stresses
Source: Int J Mol Sci. 2024 Nov 30;25(23):12907. doi: 10.3390/ijms252312907 (PMC11641214; doi:10.3390/ijms252312907)
Supplement: Supplementary file 1 [file ijms-25-12907-s001.zip › ijms-3319722-supplementary/Table S4-Collibearity relationship and KaKs analysis among FLZs in the same species.xls]

## Sheet: Table S4 Collibearity relations
Table S4 Collibearity relationship and Ka/Ks analysis among FLZs in the same species
Species	Gene1		Gene2		Ka	Ks	Ka/Ks
Brassica rapa	BraC01g009210	BcaFLZ2	BraC02g035690	BcaFLZ7	0.213094	0.801661	0.265816
	BraC01g009210	BcaFLZ2	BraC03g048980	BcaFLZ12	0.098037	0.270379	0.36259
	BraC01g009210	BcaFLZ2	BraC06g048460	BcaFLZ21	0.173355	0.829947	0.208875
	BraC01g009210	BcaFLZ2	BraC09g022270	BcaFLZ29	0.236828	0.820186	0.288749
	BraC01g035510	BcaFLZ3	BraC03g041560	BcaFLZ11	0.109179	0.272159	0.401158
	BraC01g035510	BcaFLZ3	BraC05g030300	BcaFLZ16	0.0561295	0.316894	0.177124
	BraC02g004090	BcaFLZ4	BraC10g028240	BcaFLZ35	0.159321	0.398109	0.400195
	BraC02g009140	BcaFLZ5	BraC10g021410	BcaFLZ34	0.0524992	0.30177	0.173971
	BraC02g025520	BcaFLZ6	BraC07g014870	BcaFLZ22	0.276029	1.14154	0.241805
	BraC02g025520	BcaFLZ6	BraC07g026900	BcaFLZ23	0.0852284	0.30859	0.276186
	BraC02g025520	BcaFLZ6	BraC07g041150	BcaFLZ26	0.0876467	0.430693	0.203502
	BraC02g025520	BcaFLZ6	BraC09g047670	BcaFLZ30	0.294268	1.05974	0.277679
	BraC02g035690	BcaFLZ7	BraC03g048980	BcaFLZ12	0.187948	0.746558	0.251753
	BraC02g035690	BcaFLZ7	BraC06g048460	BcaFLZ21	0.106751	0.304352	0.350749
	BraC02g035690	BcaFLZ7	BraC09g022270	BcaFLZ29	0.124571	0.354134	0.351763
	BraC02g047280	BcaFLZ8	BraC06g034710	BcaFLZ19	0.100888	0.221256	0.455979
	BraC03g023740	BcaFLZ9	BraC05g004840	BcaFLZ15	0.056322	0.388151	0.145103
	BraC03g023740	BcaFLZ9	BraC09g058150	BcaFLZ31	0.268191	1.0931	0.245349
	BraC03g041560	BcaFLZ11	BraC05g030300	BcaFLZ16	0.0768894	0.326823	0.235263
	BraC03g048980	BcaFLZ12	BraC06g048460	BcaFLZ21	0.12486	0.77071	0.162006
	BraC03g048980	BcaFLZ12	BraC09g022270	BcaFLZ29	0.179814	0.765176	0.234997
	BraC04g000170	BcaFLZ14	BraC09g060530	BcaFLZ32	0.109647	0.313086	0.350214
	BraC05g004840	BcaFLZ15	BraC09g058150	BcaFLZ31	0.256116	1.06523	0.240433
	BraC06g000990	BcaFLZ17	BraC08g001530	BcaFLZ27	0.091681	0.380466	0.240971
	BraC06g041560	BcaFLZ20	BraC09g003720	BcaFLZ28	0.115386	0.367912	0.313625
	BraC06g048460	BcaFLZ21	BraC09g022270	BcaFLZ29	0.0867948	0.305855	0.283778
	BraC07g014870	BcaFLZ22	BraC07g026900	BcaFLZ23	0.30621	0.966304	0.316888
	BraC07g014870	BcaFLZ22	BraC07g041150	BcaFLZ26	0.336159	1.02642	0.327506
	BraC07g014870	BcaFLZ22	BraC09g047670	BcaFLZ30	0.0612705	0.224916	0.272416
	BraC07g014870	BcaFLZ22	BraCxxg007710	BcaFLZ36	0.00276036	0.00905852	0.304725
	BraC07g026900	BcaFLZ23	BraC07g041150	BcaFLZ26	0.0946338	0.317295	0.298252
	BraC07g026900	BcaFLZ23	BraC09g047670	BcaFLZ30	0.25145	1.09124	0.230426
	BraC07g028060	BcaFLZ24	BraC07g038670	BcaFLZ25	0.103674	0.291958	0.355098
	BraC07g041150	BcaFLZ26	BraC09g047670	BcaFLZ30	0.298612	1.0958	0.272505
	BraC07g041150	BcaFLZ26	BraCxxg007710	BcaFLZ36	0.336159	1.02642	0.327506
	BraC09g047670	BcaFLZ30	BraCxxg007710	BcaFLZ36	0.0643168	0.212529	0.302626
Brassica nigra	BniB01g001920.2N	BniFLZ1	BniB06g003080.2N	BniFLZ30	0.0912663	0.448658	0.203421
	BniB01g001920.2N	BniFLZ1	BniB08g029160.2N	BniFLZ39	0.0716642	0.474885	0.150908
	BniB01g001920.2N	BniFLZ1	BniB08g074520.2N	BniFLZ41	0.195825	0.8459	0.231499
	BniB03g030040.2N	BniFLZ10	BniB03g057300.2N	BniFLZ12	0.295742	0.854846	0.345959
	BniB03g030040.2N	BniFLZ10	BniB04g037340.2N	BniFLZ17	0.0887527	0.323386	0.274448
	BniB03g030040.2N	BniFLZ10	BniB05g074050.2N	BniFLZ29	0.310212	0.819311	0.378625
	BniB03g030040.2N	BniFLZ10	BniB06g050110.2N	BniFLZ33	0.305682	1.20308	0.254083
	BniB03g053350.2N	BniFLZ11	BniB04g033740.2N	BniFLZ16	0.369183	1.17154	0.315125
	BniB03g053350.2N	BniFLZ11	BniB06g048250.2N	BniFLZ32	0.0958782	0.345281	0.277682
	BniB03g057300.2N	BniFLZ12	BniB04g037340.2N	BniFLZ17	0.297812	1.12058	0.265766
	BniB03g057300.2N	BniFLZ12	BniB05g074050.2N	BniFLZ29	0.0935155	0.372484	0.251059
	BniB03g057300.2N	BniFLZ12	BniB06g050110.2N	BniFLZ33	0.0901688	0.420265	0.214552
	BniB04g010490.2N	BniFLZ14	BniB04g015280.2N	BniFLZ15	0.151235	0.448851	0.336938
	BniB04g010490.2N	BniFLZ14	BniB05g018720.2N	BniFLZ27	0.282958	0.880144	0.321491
	BniB04g015280.2N	BniFLZ15	BniB05g018720.2N	BniFLZ27	0.203864	0.832377	0.244917
	BniB04g037340.2N	BniFLZ17	BniB05g074050.2N	BniFLZ29	0.267741	1.13947	0.23497
	BniB04g037340.2N	BniFLZ17	BniB06g050110.2N	BniFLZ33	0.269264	1.40853	0.191166
	BniB04g055220.2N	BniFLZ18	BniB06g026710.2N	BniFLZ31	0.140498	0.749972	0.187337
	BniB04g055220.2N	BniFLZ18	BniB07g002030.2N	BniFLZ36	0.0810504	0.428634	0.18909
	BniB01g039950.2N	BniFLZ2	BniB07g049190.2N	BniFLZ38	0.061608	0.332666	0.185195
	BniB05g074050.2N	BniFLZ29	BniB06g050110.2N	BniFLZ33	0.0998767	0.252075	0.396218
	BniB06g003080.2N	BniFLZ30	BniB08g029160.2N	BniFLZ39	0.0786011	0.424757	0.18505
	BniB06g003080.2N	BniFLZ30	BniB08g074520.2N	BniFLZ41	0.28755	1.04677	0.274703
	BniB06g026710.2N	BniFLZ31	BniB07g002030.2N	BniFLZ36	0.148251	0.417366	0.355206
	BniB06g061130.2N	BniFLZ35	BniB07g049190.2N	BniFLZ38	0.576102	NA	NA
	BniB08g029160.2N	BniFLZ39	BniB08g074520.2N	BniFLZ41	0.23229	1.0664	0.217826
	BniB02g042170.2N	BniFLZ4	BniB05g042820.2N	BniFLZ28	0.0610488	0.282168	0.216356
	BniB02g063780.2N	BniFLZ6	BniB02g072550.2N	BniFLZ8	0.163843	0.791135	0.207099
	BniB02g063780.2N	BniFLZ6	BniB04g010490.2N	BniFLZ14	0.11824	0.358005	0.330275
	BniB02g063780.2N	BniFLZ6	BniB04g015280.2N	BniFLZ15	0.111094	0.316735	0.350746
	BniB02g063780.2N	BniFLZ6	BniB05g018720.2N	BniFLZ27	0.218104	0.81012	0.269225
	BniB02g070120.2N	BniFLZ7	BniB07g037650.2N	BniFLZ37	0.0996091	0.382229	0.260601
	BniB02g072550.2N	BniFLZ8	BniB04g010490.2N	BniFLZ14	0.286127	0.909654	0.314545
	BniB02g072550.2N	BniFLZ8	BniB04g015280.2N	BniFLZ15	0.172	0.674964	0.254828
	BniB02g072550.2N	BniFLZ8	BniB05g018720.2N	BniFLZ27	0.0941811	0.293754	0.320612
	BniB02g089070.2N	BniFLZ9	BniB05g000240.2N	BniFLZ26	0.152301	0.357209	0.426364
Brassica oleracea	C01p000930_BolJL	BolFLZ1	C07p073310_BolJL	BolFLZ29	0.123788	0.265803	0.465714
	C01p000930_BolJL	BolFLZ1	C02p073740_BolJL	BolFLZ7	0.716003	NA	NA
	C01p012120_BolJL	BolFLZ2	C07p039080_BolJL	BolFLZ26	0.179469	0.764615	0.234718
	C01p012120_BolJL	BolFLZ2	C07p059490_BolJL	BolFLZ28	0.0949732	0.262726	0.361491
	C01p012120_BolJL	BolFLZ2	C09p049300_BolJL	BolFLZ34	0.205739	0.927016	0.221937
	C01p012120_BolJL	BolFLZ2	C02p056540_BolJL	BolFLZ6	0.229821	0.667432	0.344337
	C01p047690_BolJL	BolFLZ3	C03p054620_BolJL	BolFLZ10	0.102092	0.280604	0.36383
	C01p047690_BolJL	BolFLZ3	C05p056330_BolJL	BolFLZ19	0.0695394	0.367036	0.189462
	C02p011390_BolJL	BolFLZ4	C09p079300_BolJL	BolFLZ35	0.0637725	0.361298	0.176509
	C02p039320_BolJL	BolFLZ5	C05p022390_BolJL	BolFLZ18	0.307168	0.952023	0.322648
	C02p039320_BolJL	BolFLZ5	C06p035280_BolJL	BolFLZ21	0.0845325	0.368963	0.229108
	C02p039320_BolJL	BolFLZ5	C06p057660_BolJL	BolFLZ24	0.0838602	0.37353	0.224507
	C02p039320_BolJL	BolFLZ5	C07p028630_BolJL	BolFLZ25	0.30452	1.07593	0.283031
	C02p056540_BolJL	BolFLZ6	C07p039080_BolJL	BolFLZ26	0.105816	0.280209	0.377633
	C02p056540_BolJL	BolFLZ6	C07p059490_BolJL	BolFLZ28	0.178715	0.814059	0.219535
	C02p056540_BolJL	BolFLZ6	C09p049300_BolJL	BolFLZ34	0.13152	0.331219	0.397079
	C02p073740_BolJL	BolFLZ7	C03p063580_BolJL	BolFLZ11	0.0921379	0.221122	0.416683
	C03p029100_BolJL	BolFLZ8	C04p007290_BolJL	BolFLZ13	0.0535648	0.38129	0.140483
	C03p029100_BolJL	BolFLZ8	C04p086920_BolJL	BolFLZ16	0.0611326	0.441767	0.138382
	C03p029100_BolJL	BolFLZ8	C08p092540_BolJL	BolFLZ30	0.250097	1.24532	0.20083
	C03p054620_BolJL	BolFLZ10	C05p056330_BolJL	BolFLZ19	0.0761129	0.304709	0.249789
	C03p099680_BolJL	BolFLZ12	C06p010340_BolJL	BolFLZ20	0.0799201	0.420061	0.190258
	C04p007290_BolJL	BolFLZ13	C04p086920_BolJL	BolFLZ16	0.0756326	0.432157	0.175012
	C04p007290_BolJL	BolFLZ13	C08p092540_BolJL	BolFLZ30	0.268377	1.03531	0.259225
	C04p042090_BolJL	BolFLZ15	C08p095280_BolJL	BolFLZ31	0.130052	0.324483	0.400796
	C04p086920_BolJL	BolFLZ16	C08p092540_BolJL	BolFLZ30	0.240589	0.810902	0.296694
	C05p022390_BolJL	BolFLZ18	C06p035280_BolJL	BolFLZ21	0.252699	1.23162	0.205176
	C05p022390_BolJL	BolFLZ18	C06p057660_BolJL	BolFLZ24	0.305166	1.02946	0.296434
	C05p022390_BolJL	BolFLZ18	C07p028630_BolJL	BolFLZ25	0.0876922	0.255457	0.343275
	C06p035280_BolJL	BolFLZ21	C06p057660_BolJL	BolFLZ24	0.105666	0.338511	0.312148
	C06p035280_BolJL	BolFLZ21	C07p028630_BolJL	BolFLZ25	0.325978	1.07822	0.302329
	C06p037480_BolJL	BolFLZ22	C06p054830_BolJL	BolFLZ23	0.0963505	0.289842	0.332424
	C06p057660_BolJL	BolFLZ24	C07p028630_BolJL	BolFLZ25	0.372239	1.02715	0.362399
	C07p039080_BolJL	BolFLZ26	C07p059490_BolJL	BolFLZ28	0.135208	1.02376	0.132071
	C07p039080_BolJL	BolFLZ26	C09p049300_BolJL	BolFLZ34	0.0866543	0.30863	0.280771
	C07p049330_BolJL	BolFLZ27	C09p005160_BolJL	BolFLZ33	0.154213	0.298233	0.517088
	C07p059490_BolJL	BolFLZ28	C09p049300_BolJL	BolFLZ34	0.171743	0.782988	0.219343
