# Supplementary material for: Genome-Wide Identification of FCS-Like Zinc Finger (FLZ) Family Genes in Three Brassica Plant Species and Functional Characterization of BolFLZs in Chinese Kale Under Abiotic Stresses
Source: Int J Mol Sci. 2024 Nov 30;25(23):12907. doi: 10.3390/ijms252312907 (PMC11641214; doi:10.3390/ijms252312907)
Supplement: Supplementary file 1 [file ijms-25-12907-s001.zip › ijms-3319722-supplementary/Table S5 Collibearity relationship among FLZs between Chinese Kale with other different species.xls]

## Sheet: Table S5
Table S5. Collibearity relationship among FLZs between Chinese Kale with other different species
Gene ID	Gene name	Gene ID	Species1	Species2
C05p018190_BolJL	BolFLZ17	AT1G19200	Brassica oleracea	Arabidopsis
C05p022390_BolJL	BolFLZ18	AT1G22160	Brassica oleracea	Arabidopsis
C06p057660_BolJL	BolFLZ24	AT1G22160	Brassica oleracea	Arabidopsis
C07p028630_BolJL	BolFLZ25	AT1G22160	Brassica oleracea	Arabidopsis
C02p039320_BolJL	BolFLZ5	AT1G22160	Brassica oleracea	Arabidopsis
C06p010340_BolJL	BolFLZ20	AT1G53885	Brassica oleracea	Arabidopsis
C06p037480_BolJL	BolFLZ22	AT1G74940	Brassica oleracea	Arabidopsis
C06p054830_BolJL	BolFLZ23	AT1G74940	Brassica oleracea	Arabidopsis
C05p022390_BolJL	BolFLZ18	AT1G78020	Brassica oleracea	Arabidopsis
C06p035280_BolJL	BolFLZ21	AT1G78020	Brassica oleracea	Arabidopsis
C06p057660_BolJL	BolFLZ24	AT1G78020	Brassica oleracea	Arabidopsis
C07p028630_BolJL	BolFLZ25	AT1G78020	Brassica oleracea	Arabidopsis
C02p039320_BolJL	BolFLZ5	AT1G78020	Brassica oleracea	Arabidopsis
C08p095830_BolJL	BolFLZ32	AT2G25690	Brassica oleracea	Arabidopsis
C03p032310_BolJL	BolFLZ9	AT2G25690	Brassica oleracea	Arabidopsis
C04p007290_BolJL	BolFLZ13	AT2G44670	Brassica oleracea	Arabidopsis
C04p086920_BolJL	BolFLZ16	AT2G44670	Brassica oleracea	Arabidopsis
C03p029100_BolJL	BolFLZ8	AT2G44670	Brassica oleracea	Arabidopsis
C03p054620_BolJL	BolFLZ10	AT3G22550	Brassica oleracea	Arabidopsis
C05p056330_BolJL	BolFLZ19	AT3G22550	Brassica oleracea	Arabidopsis
C04p042090_BolJL	BolFLZ15	AT3G63210	Brassica oleracea	Arabidopsis
C08p095280_BolJL	BolFLZ31	AT3G63210	Brassica oleracea	Arabidopsis
C04p042070_BolJL	BolFLZ14	AT3G63230	Brassica oleracea	Arabidopsis
C01p012120_BolJL	BolFLZ2	AT4G17670	Brassica oleracea	Arabidopsis
C07p039080_BolJL	BolFLZ26	AT4G17670	Brassica oleracea	Arabidopsis
C07p059490_BolJL	BolFLZ28	AT4G17670	Brassica oleracea	Arabidopsis
C09p049300_BolJL	BolFLZ34	AT4G17670	Brassica oleracea	Arabidopsis
C02p056540_BolJL	BolFLZ6	AT4G17670	Brassica oleracea	Arabidopsis
C01p000930_BolJL	BolFLZ1	AT4G39795	Brassica oleracea	Arabidopsis
C07p073310_BolJL	BolFLZ29	AT4G39795	Brassica oleracea	Arabidopsis
C09p089000_BolJL	BolFLZ36	AT5G11460	Brassica oleracea	Arabidopsis
C09p079300_BolJL	BolFLZ35	AT5G20700	Brassica oleracea	Arabidopsis
C02p011390_BolJL	BolFLZ4	AT5G20700	Brassica oleracea	Arabidopsis
C07p039080_BolJL	BolFLZ26	AT5G47060	Brassica oleracea	Arabidopsis
C07p059490_BolJL	BolFLZ28	AT5G47060	Brassica oleracea	Arabidopsis
C09p049300_BolJL	BolFLZ34	AT5G47060	Brassica oleracea	Arabidopsis
C02p056540_BolJL	BolFLZ6	AT5G47060	Brassica oleracea	Arabidopsis
C07p049330_BolJL	BolFLZ27	AT5G49120	Brassica oleracea	Arabidopsis
C03p063580_BolJL	BolFLZ11	AT5G65040	Brassica oleracea	Arabidopsis
C02p073740_BolJL	BolFLZ7	AT5G65040	Brassica oleracea	Arabidopsis
C01p000930_BolJL	BolFLZ1	BraC01g000730	Brassica oleracea	Brassica rapa
C07p073310_BolJL	BolFLZ29	BraC01g000730	Brassica oleracea	Brassica rapa
C02p073740_BolJL	BolFLZ7	BraC01g000730	Brassica oleracea	Brassica rapa
C01p012120_BolJL	BolFLZ2	BraC01g009210	Brassica oleracea	Brassica rapa
C07p039080_BolJL	BolFLZ26	BraC01g009210	Brassica oleracea	Brassica rapa
C07p059490_BolJL	BolFLZ28	BraC01g009210	Brassica oleracea	Brassica rapa
C09p049300_BolJL	BolFLZ34	BraC01g009210	Brassica oleracea	Brassica rapa
C02p056540_BolJL	BolFLZ6	BraC01g009210	Brassica oleracea	Brassica rapa
C03p054620_BolJL	BolFLZ10	BraC01g035510	Brassica oleracea	Brassica rapa
C05p056330_BolJL	BolFLZ19	BraC01g035510	Brassica oleracea	Brassica rapa
C01p047690_BolJL	BolFLZ3	BraC01g035510	Brassica oleracea	Brassica rapa
C09p089000_BolJL	BolFLZ36	BraC02g004090	Brassica oleracea	Brassica rapa
C09p079300_BolJL	BolFLZ35	BraC02g009140	Brassica oleracea	Brassica rapa
C02p011390_BolJL	BolFLZ4	BraC02g009140	Brassica oleracea	Brassica rapa
C05p022390_BolJL	BolFLZ18	BraC02g025520	Brassica oleracea	Brassica rapa
C06p035280_BolJL	BolFLZ21	BraC02g025520	Brassica oleracea	Brassica rapa
C06p057660_BolJL	BolFLZ24	BraC02g025520	Brassica oleracea	Brassica rapa
C07p028630_BolJL	BolFLZ25	BraC02g025520	Brassica oleracea	Brassica rapa
C02p039320_BolJL	BolFLZ5	BraC02g025520	Brassica oleracea	Brassica rapa
C01p012120_BolJL	BolFLZ2	BraC02g035690	Brassica oleracea	Brassica rapa
C07p039080_BolJL	BolFLZ26	BraC02g035690	Brassica oleracea	Brassica rapa
C07p059490_BolJL	BolFLZ28	BraC02g035690	Brassica oleracea	Brassica rapa
C09p049300_BolJL	BolFLZ34	BraC02g035690	Brassica oleracea	Brassica rapa
C02p056540_BolJL	BolFLZ6	BraC02g035690	Brassica oleracea	Brassica rapa
C03p063580_BolJL	BolFLZ11	BraC02g047280	Brassica oleracea	Brassica rapa
C02p073740_BolJL	BolFLZ7	BraC02g047280	Brassica oleracea	Brassica rapa
C04p007290_BolJL	BolFLZ13	BraC03g023740	Brassica oleracea	Brassica rapa
C04p086920_BolJL	BolFLZ16	BraC03g023740	Brassica oleracea	Brassica rapa
C08p092540_BolJL	BolFLZ30	BraC03g023740	Brassica oleracea	Brassica rapa
C03p029100_BolJL	BolFLZ8	BraC03g023740	Brassica oleracea	Brassica rapa
C03p032310_BolJL	BolFLZ9	BraC03g025890	Brassica oleracea	Brassica rapa
C03p054620_BolJL	BolFLZ10	BraC03g041560	Brassica oleracea	Brassica rapa
C05p056330_BolJL	BolFLZ19	BraC03g041560	Brassica oleracea	Brassica rapa
C01p047690_BolJL	BolFLZ3	BraC03g041560	Brassica oleracea	Brassica rapa
C01p012120_BolJL	BolFLZ2	BraC03g048980	Brassica oleracea	Brassica rapa
C07p039080_BolJL	BolFLZ26	BraC03g048980	Brassica oleracea	Brassica rapa
C07p059490_BolJL	BolFLZ28	BraC03g048980	Brassica oleracea	Brassica rapa
C09p049300_BolJL	BolFLZ34	BraC03g048980	Brassica oleracea	Brassica rapa
C02p056540_BolJL	BolFLZ6	BraC03g048980	Brassica oleracea	Brassica rapa
C04p042070_BolJL	BolFLZ14	BraC04g000160	Brassica oleracea	Brassica rapa
C04p042090_BolJL	BolFLZ15	BraC04g000170	Brassica oleracea	Brassica rapa
C08p095280_BolJL	BolFLZ31	BraC04g000170	Brassica oleracea	Brassica rapa
C04p007290_BolJL	BolFLZ13	BraC05g004840	Brassica oleracea	Brassica rapa
C04p086920_BolJL	BolFLZ16	BraC05g004840	Brassica oleracea	Brassica rapa
C08p092540_BolJL	BolFLZ30	BraC05g004840	Brassica oleracea	Brassica rapa
C03p029100_BolJL	BolFLZ8	BraC05g004840	Brassica oleracea	Brassica rapa
C03p054620_BolJL	BolFLZ10	BraC05g030300	Brassica oleracea	Brassica rapa
C05p056330_BolJL	BolFLZ19	BraC05g030300	Brassica oleracea	Brassica rapa
C01p047690_BolJL	BolFLZ3	BraC05g030300	Brassica oleracea	Brassica rapa
C03p099680_BolJL	BolFLZ12	BraC06g000990	Brassica oleracea	Brassica rapa
C06p010340_BolJL	BolFLZ20	BraC06g000990	Brassica oleracea	Brassica rapa
C05p018190_BolJL	BolFLZ17	BraC06g014330	Brassica oleracea	Brassica rapa
C03p063580_BolJL	BolFLZ11	BraC06g034710	Brassica oleracea	Brassica rapa
C02p073740_BolJL	BolFLZ7	BraC06g034710	Brassica oleracea	Brassica rapa
C07p049330_BolJL	BolFLZ27	BraC06g041560	Brassica oleracea	Brassica rapa
C09p005160_BolJL	BolFLZ33	BraC06g041560	Brassica oleracea	Brassica rapa
C01p012120_BolJL	BolFLZ2	BraC06g048460	Brassica oleracea	Brassica rapa
C07p039080_BolJL	BolFLZ26	BraC06g048460	Brassica oleracea	Brassica rapa
C07p059490_BolJL	BolFLZ28	BraC06g048460	Brassica oleracea	Brassica rapa
C09p049300_BolJL	BolFLZ34	BraC06g048460	Brassica oleracea	Brassica rapa
C02p056540_BolJL	BolFLZ6	BraC06g048460	Brassica oleracea	Brassica rapa
C05p022390_BolJL	BolFLZ18	BraC07g014870	Brassica oleracea	Brassica rapa
C06p057660_BolJL	BolFLZ24	BraC07g014870	Brassica oleracea	Brassica rapa
C07p028630_BolJL	BolFLZ25	BraC07g014870	Brassica oleracea	Brassica rapa
C02p039320_BolJL	BolFLZ5	BraC07g014870	Brassica oleracea	Brassica rapa
C05p022390_BolJL	BolFLZ18	BraC07g026900	Brassica oleracea	Brassica rapa
C06p035280_BolJL	BolFLZ21	BraC07g026900	Brassica oleracea	Brassica rapa
C06p057660_BolJL	BolFLZ24	BraC07g026900	Brassica oleracea	Brassica rapa
C07p028630_BolJL	BolFLZ25	BraC07g026900	Brassica oleracea	Brassica rapa
C02p039320_BolJL	BolFLZ5	BraC07g026900	Brassica oleracea	Brassica rapa
C06p037480_BolJL	BolFLZ22	BraC07g028060	Brassica oleracea	Brassica rapa
C06p054830_BolJL	BolFLZ23	BraC07g028060	Brassica oleracea	Brassica rapa
C05p018190_BolJL	BolFLZ17	BraC07g038670	Brassica oleracea	Brassica rapa
C06p037480_BolJL	BolFLZ22	BraC07g038670	Brassica oleracea	Brassica rapa
C06p054830_BolJL	BolFLZ23	BraC07g038670	Brassica oleracea	Brassica rapa
C05p022390_BolJL	BolFLZ18	BraC07g041150	Brassica oleracea	Brassica rapa
C06p035280_BolJL	BolFLZ21	BraC07g041150	Brassica oleracea	Brassica rapa
C06p057660_BolJL	BolFLZ24	BraC07g041150	Brassica oleracea	Brassica rapa
C07p028630_BolJL	BolFLZ25	BraC07g041150	Brassica oleracea	Brassica rapa
C02p039320_BolJL	BolFLZ5	BraC07g041150	Brassica oleracea	Brassica rapa
C03p099680_BolJL	BolFLZ12	BraC08g001530	Brassica oleracea	Brassica rapa
C06p010340_BolJL	BolFLZ20	BraC08g001530	Brassica oleracea	Brassica rapa
C07p049330_BolJL	BolFLZ27	BraC09g003720	Brassica oleracea	Brassica rapa
C09p005160_BolJL	BolFLZ33	BraC09g003720	Brassica oleracea	Brassica rapa
C01p012120_BolJL	BolFLZ2	BraC09g022270	Brassica oleracea	Brassica rapa
C07p039080_BolJL	BolFLZ26	BraC09g022270	Brassica oleracea	Brassica rapa
C07p059490_BolJL	BolFLZ28	BraC09g022270	Brassica oleracea	Brassica rapa
C09p049300_BolJL	BolFLZ34	BraC09g022270	Brassica oleracea	Brassica rapa
C02p056540_BolJL	BolFLZ6	BraC09g022270	Brassica oleracea	Brassica rapa
C05p022390_BolJL	BolFLZ18	BraC09g047670	Brassica oleracea	Brassica rapa
C06p035280_BolJL	BolFLZ21	BraC09g047670	Brassica oleracea	Brassica rapa
C06p057660_BolJL	BolFLZ24	BraC09g047670	Brassica oleracea	Brassica rapa
C07p028630_BolJL	BolFLZ25	BraC09g047670	Brassica oleracea	Brassica rapa
C07p073310_BolJL	BolFLZ29	BraC09g047670	Brassica oleracea	Brassica rapa
C02p039320_BolJL	BolFLZ5	BraC09g047670	Brassica oleracea	Brassica rapa
C04p007290_BolJL	BolFLZ13	BraC09g058150	Brassica oleracea	Brassica rapa
C04p086920_BolJL	BolFLZ16	BraC09g058150	Brassica oleracea	Brassica rapa
C08p092540_BolJL	BolFLZ30	BraC09g058150	Brassica oleracea	Brassica rapa
C03p029100_BolJL	BolFLZ8	BraC09g058150	Brassica oleracea	Brassica rapa
C04p042090_BolJL	BolFLZ15	BraC09g060530	Brassica oleracea	Brassica rapa
C08p095280_BolJL	BolFLZ31	BraC09g060530	Brassica oleracea	Brassica rapa
C08p095830_BolJL	BolFLZ32	BraC09g060990	Brassica oleracea	Brassica rapa
C09p079300_BolJL	BolFLZ35	BraC10g021410	Brassica oleracea	Brassica rapa
C02p011390_BolJL	BolFLZ4	BraC10g021410	Brassica oleracea	Brassica rapa
C09p089000_BolJL	BolFLZ36	BraC10g028240	Brassica oleracea	Brassica rapa
C05p022390_BolJL	BolFLZ18	BraCxxg007710	Brassica oleracea	Brassica rapa
C06p057660_BolJL	BolFLZ24	BraCxxg007710	Brassica oleracea	Brassica rapa
C07p028630_BolJL	BolFLZ25	BraCxxg007710	Brassica oleracea	Brassica rapa
C04p007290_BolJL	BolFLZ13	BniB01g001920.2N	Brassica oleracea	Brassica nigra
C04p086920_BolJL	BolFLZ16	BniB01g001920.2N	Brassica oleracea	Brassica nigra
C08p092540_BolJL	BolFLZ30	BniB01g001920.2N	Brassica oleracea	Brassica nigra
C03p029100_BolJL	BolFLZ8	BniB01g001920.2N	Brassica oleracea	Brassica nigra
C05p022390_BolJL	BolFLZ18	BniB03g030040.2N	Brassica oleracea	Brassica nigra
C06p035280_BolJL	BolFLZ21	BniB03g030040.2N	Brassica oleracea	Brassica nigra
C06p057660_BolJL	BolFLZ24	BniB03g030040.2N	Brassica oleracea	Brassica nigra
C07p028630_BolJL	BolFLZ25	BniB03g030040.2N	Brassica oleracea	Brassica nigra
C02p039320_BolJL	BolFLZ5	BniB03g030040.2N	Brassica oleracea	Brassica nigra
C05p018190_BolJL	BolFLZ17	BniB03g053350.2N	Brassica oleracea	Brassica nigra
C06p037480_BolJL	BolFLZ22	BniB03g053350.2N	Brassica oleracea	Brassica nigra
C06p054830_BolJL	BolFLZ23	BniB03g053350.2N	Brassica oleracea	Brassica nigra
C05p022390_BolJL	BolFLZ18	BniB03g057300.2N	Brassica oleracea	Brassica nigra
C06p035280_BolJL	BolFLZ21	BniB03g057300.2N	Brassica oleracea	Brassica nigra
C06p057660_BolJL	BolFLZ24	BniB03g057300.2N	Brassica oleracea	Brassica nigra
C07p028630_BolJL	BolFLZ25	BniB03g057300.2N	Brassica oleracea	Brassica nigra
C02p039320_BolJL	BolFLZ5	BniB03g057300.2N	Brassica oleracea	Brassica nigra
C03p063580_BolJL	BolFLZ11	BniB04g001050.2N	Brassica oleracea	Brassica nigra
C02p073740_BolJL	BolFLZ7	BniB04g001050.2N	Brassica oleracea	Brassica nigra
C01p012120_BolJL	BolFLZ2	BniB04g010490.2N	Brassica oleracea	Brassica nigra
C07p039080_BolJL	BolFLZ26	BniB04g010490.2N	Brassica oleracea	Brassica nigra
C07p059490_BolJL	BolFLZ28	BniB04g010490.2N	Brassica oleracea	Brassica nigra
C09p049300_BolJL	BolFLZ34	BniB04g010490.2N	Brassica oleracea	Brassica nigra
C02p056540_BolJL	BolFLZ6	BniB04g010490.2N	Brassica oleracea	Brassica nigra
C01p012120_BolJL	BolFLZ2	BniB04g015280.2N	Brassica oleracea	Brassica nigra
C07p039080_BolJL	BolFLZ26	BniB04g015280.2N	Brassica oleracea	Brassica nigra
C07p059490_BolJL	BolFLZ28	BniB04g015280.2N	Brassica oleracea	Brassica nigra
C09p049300_BolJL	BolFLZ34	BniB04g015280.2N	Brassica oleracea	Brassica nigra
C02p056540_BolJL	BolFLZ6	BniB04g015280.2N	Brassica oleracea	Brassica nigra
C05p018190_BolJL	BolFLZ17	BniB04g033740.2N	Brassica oleracea	Brassica nigra
C05p022390_BolJL	BolFLZ18	BniB04g037340.2N	Brassica oleracea	Brassica nigra
C06p035280_BolJL	BolFLZ21	BniB04g037340.2N	Brassica oleracea	Brassica nigra
C06p057660_BolJL	BolFLZ24	BniB04g037340.2N	Brassica oleracea	Brassica nigra
C07p028630_BolJL	BolFLZ25	BniB04g037340.2N	Brassica oleracea	Brassica nigra
C02p039320_BolJL	BolFLZ5	BniB04g037340.2N	Brassica oleracea	Brassica nigra
C03p099680_BolJL	BolFLZ12	BniB04g055220.2N	Brassica oleracea	Brassica nigra
C06p010340_BolJL	BolFLZ20	BniB04g055220.2N	Brassica oleracea	Brassica nigra
C03p054620_BolJL	BolFLZ10	BniB01g039950.2N	Brassica oleracea	Brassica nigra
C05p056330_BolJL	BolFLZ19	BniB01g039950.2N	Brassica oleracea	Brassica nigra
C01p047690_BolJL	BolFLZ3	BniB01g039950.2N	Brassica oleracea	Brassica nigra
C01p000930_BolJL	BolFLZ1	BniB05g000240.2N	Brassica oleracea	Brassica nigra
C07p073310_BolJL	BolFLZ29	BniB05g000240.2N	Brassica oleracea	Brassica nigra
C01p012120_BolJL	BolFLZ2	BniB05g018720.2N	Brassica oleracea	Brassica nigra
C07p039080_BolJL	BolFLZ26	BniB05g018720.2N	Brassica oleracea	Brassica nigra
C07p059490_BolJL	BolFLZ28	BniB05g018720.2N	Brassica oleracea	Brassica nigra
C09p049300_BolJL	BolFLZ34	BniB05g018720.2N	Brassica oleracea	Brassica nigra
C02p056540_BolJL	BolFLZ6	BniB05g018720.2N	Brassica oleracea	Brassica nigra
C09p079300_BolJL	BolFLZ35	BniB05g042820.2N	Brassica oleracea	Brassica nigra
C02p011390_BolJL	BolFLZ4	BniB05g042820.2N	Brassica oleracea	Brassica nigra
C05p022390_BolJL	BolFLZ18	BniB05g074050.2N	Brassica oleracea	Brassica nigra
C06p035280_BolJL	BolFLZ21	BniB05g074050.2N	Brassica oleracea	Brassica nigra
C06p057660_BolJL	BolFLZ24	BniB05g074050.2N	Brassica oleracea	Brassica nigra
C07p028630_BolJL	BolFLZ25	BniB05g074050.2N	Brassica oleracea	Brassica nigra
C02p039320_BolJL	BolFLZ5	BniB05g074050.2N	Brassica oleracea	Brassica nigra
C08p095830_BolJL	BolFLZ32	BniB02g024240.2N	Brassica oleracea	Brassica nigra
C04p007290_BolJL	BolFLZ13	BniB06g003080.2N	Brassica oleracea	Brassica nigra
C04p086920_BolJL	BolFLZ16	BniB06g003080.2N	Brassica oleracea	Brassica nigra
C08p092540_BolJL	BolFLZ30	BniB06g003080.2N	Brassica oleracea	Brassica nigra
C03p029100_BolJL	BolFLZ8	BniB06g003080.2N	Brassica oleracea	Brassica nigra
C03p099680_BolJL	BolFLZ12	BniB06g026710.2N	Brassica oleracea	Brassica nigra
C06p010340_BolJL	BolFLZ20	BniB06g026710.2N	Brassica oleracea	Brassica nigra
C06p037480_BolJL	BolFLZ22	BniB06g048250.2N	Brassica oleracea	Brassica nigra
C06p054830_BolJL	BolFLZ23	BniB06g048250.2N	Brassica oleracea	Brassica nigra
C05p022390_BolJL	BolFLZ18	BniB06g050110.2N	Brassica oleracea	Brassica nigra
C06p035280_BolJL	BolFLZ21	BniB06g050110.2N	Brassica oleracea	Brassica nigra
C06p057660_BolJL	BolFLZ24	BniB06g050110.2N	Brassica oleracea	Brassica nigra
C02p039320_BolJL	BolFLZ5	BniB06g050110.2N	Brassica oleracea	Brassica nigra
C04p042070_BolJL	BolFLZ14	BniB06g061120.2N	Brassica oleracea	Brassica nigra
C04p042090_BolJL	BolFLZ15	BniB06g061130.2N	Brassica oleracea	Brassica nigra
C01p047690_BolJL	BolFLZ3	BniB06g061130.2N	Brassica oleracea	Brassica nigra
C08p095280_BolJL	BolFLZ31	BniB06g061130.2N	Brassica oleracea	Brassica nigra
C03p099680_BolJL	BolFLZ12	BniB07g002030.2N	Brassica oleracea	Brassica nigra
C06p010340_BolJL	BolFLZ20	BniB07g002030.2N	Brassica oleracea	Brassica nigra
C07p049330_BolJL	BolFLZ27	BniB07g037650.2N	Brassica oleracea	Brassica nigra
C09p005160_BolJL	BolFLZ33	BniB07g037650.2N	Brassica oleracea	Brassica nigra
C03p054620_BolJL	BolFLZ10	BniB07g049190.2N	Brassica oleracea	Brassica nigra
C05p056330_BolJL	BolFLZ19	BniB07g049190.2N	Brassica oleracea	Brassica nigra
C01p047690_BolJL	BolFLZ3	BniB07g049190.2N	Brassica oleracea	Brassica nigra
C04p007290_BolJL	BolFLZ13	BniB08g029160.2N	Brassica oleracea	Brassica nigra
C04p086920_BolJL	BolFLZ16	BniB08g029160.2N	Brassica oleracea	Brassica nigra
C08p092540_BolJL	BolFLZ30	BniB08g029160.2N	Brassica oleracea	Brassica nigra
C03p029100_BolJL	BolFLZ8	BniB08g029160.2N	Brassica oleracea	Brassica nigra
C09p079300_BolJL	BolFLZ35	BniB02g042170.2N	Brassica oleracea	Brassica nigra
C02p011390_BolJL	BolFLZ4	BniB02g042170.2N	Brassica oleracea	Brassica nigra
C08p095830_BolJL	BolFLZ32	BniB08g032810.2N	Brassica oleracea	Brassica nigra
C03p032310_BolJL	BolFLZ9	BniB08g032810.2N	Brassica oleracea	Brassica nigra
C04p007290_BolJL	BolFLZ13	BniB08g074520.2N	Brassica oleracea	Brassica nigra
C04p086920_BolJL	BolFLZ16	BniB08g074520.2N	Brassica oleracea	Brassica nigra
C08p092540_BolJL	BolFLZ30	BniB08g074520.2N	Brassica oleracea	Brassica nigra
C03p029100_BolJL	BolFLZ8	BniB08g074520.2N	Brassica oleracea	Brassica nigra
C09p089000_BolJL	BolFLZ36	BniB02g050610.2N	Brassica oleracea	Brassica nigra
C01p012120_BolJL	BolFLZ2	BniB02g063780.2N	Brassica oleracea	Brassica nigra
C07p039080_BolJL	BolFLZ26	BniB02g063780.2N	Brassica oleracea	Brassica nigra
C07p059490_BolJL	BolFLZ28	BniB02g063780.2N	Brassica oleracea	Brassica nigra
C09p049300_BolJL	BolFLZ34	BniB02g063780.2N	Brassica oleracea	Brassica nigra
C02p056540_BolJL	BolFLZ6	BniB02g063780.2N	Brassica oleracea	Brassica nigra
C07p049330_BolJL	BolFLZ27	BniB02g070120.2N	Brassica oleracea	Brassica nigra
C09p005160_BolJL	BolFLZ33	BniB02g070120.2N	Brassica oleracea	Brassica nigra
C01p012120_BolJL	BolFLZ2	BniB02g072550.2N	Brassica oleracea	Brassica nigra
C07p039080_BolJL	BolFLZ26	BniB02g072550.2N	Brassica oleracea	Brassica nigra
C07p059490_BolJL	BolFLZ28	BniB02g072550.2N	Brassica oleracea	Brassica nigra
C09p049300_BolJL	BolFLZ34	BniB02g072550.2N	Brassica oleracea	Brassica nigra
C02p056540_BolJL	BolFLZ6	BniB02g072550.2N	Brassica oleracea	Brassica nigra
C01p000930_BolJL	BolFLZ1	BniB02g089070.2N	Brassica oleracea	Brassica nigra
C07p073310_BolJL	BolFLZ29	BniB02g089070.2N	Brassica oleracea	Brassica nigra
BniB01g001920.2N	BcaFLZ9	BraC03g023740	Brassica rapa	Brassica nigra
BniB01g001920.2N	BcaFLZ15	BraC05g004840	Brassica rapa	Brassica nigra
BniB01g001920.2N	BcaFLZ31	BraC09g058150	Brassica rapa	Brassica nigra
BniB03g030040.2N	BcaFLZ6	BraC02g025520	Brassica rapa	Brassica nigra
BniB03g030040.2N	BcaFLZ22	BraC07g014870	Brassica rapa	Brassica nigra
BniB03g030040.2N	BcaFLZ23	BraC07g026900	Brassica rapa	Brassica nigra
BniB03g030040.2N	BcaFLZ26	BraC07g041150	Brassica rapa	Brassica nigra
BniB03g030040.2N	BcaFLZ30	BraC09g047670	Brassica rapa	Brassica nigra
BniB03g030040.2N	BcaFLZ36	BraCxxg007710	Brassica rapa	Brassica nigra
BniB03g053350.2N	BcaFLZ24	BraC07g028060	Brassica rapa	Brassica nigra
BniB03g053350.2N	BcaFLZ25	BraC07g038670	Brassica rapa	Brassica nigra
BniB03g057300.2N	BcaFLZ6	BraC02g025520	Brassica rapa	Brassica nigra
BniB03g057300.2N	BcaFLZ22	BraC07g014870	Brassica rapa	Brassica nigra
BniB03g057300.2N	BcaFLZ23	BraC07g026900	Brassica rapa	Brassica nigra
BniB03g057300.2N	BcaFLZ26	BraC07g041150	Brassica rapa	Brassica nigra
BniB03g057300.2N	BcaFLZ30	BraC09g047670	Brassica rapa	Brassica nigra
BniB03g057300.2N	BcaFLZ36	BraCxxg007710	Brassica rapa	Brassica nigra
BniB04g001050.2N	BcaFLZ8	BraC02g047280	Brassica rapa	Brassica nigra
BniB04g001050.2N	BcaFLZ19	BraC06g034710	Brassica rapa	Brassica nigra
BniB04g010490.2N	BcaFLZ2	BraC01g009210	Brassica rapa	Brassica nigra
BniB04g010490.2N	BcaFLZ7	BraC02g035690	Brassica rapa	Brassica nigra
BniB04g010490.2N	BcaFLZ12	BraC03g048980	Brassica rapa	Brassica nigra
BniB04g010490.2N	BcaFLZ21	BraC06g048460	Brassica rapa	Brassica nigra
BniB04g010490.2N	BcaFLZ29	BraC09g022270	Brassica rapa	Brassica nigra
BniB04g015280.2N	BcaFLZ2	BraC01g009210	Brassica rapa	Brassica nigra
BniB04g015280.2N	BcaFLZ7	BraC02g035690	Brassica rapa	Brassica nigra
BniB04g015280.2N	BcaFLZ12	BraC03g048980	Brassica rapa	Brassica nigra
BniB04g015280.2N	BcaFLZ21	BraC06g048460	Brassica rapa	Brassica nigra
BniB04g015280.2N	BcaFLZ29	BraC09g022270	Brassica rapa	Brassica nigra
BniB04g033740.2N	BcaFLZ18	BraC06g014330	Brassica rapa	Brassica nigra
BniB04g033740.2N	BcaFLZ25	BraC07g038670	Brassica rapa	Brassica nigra
BniB04g037340.2N	BcaFLZ6	BraC02g025520	Brassica rapa	Brassica nigra
BniB04g037340.2N	BcaFLZ22	BraC07g014870	Brassica rapa	Brassica nigra
BniB04g037340.2N	BcaFLZ23	BraC07g026900	Brassica rapa	Brassica nigra
BniB04g037340.2N	BcaFLZ26	BraC07g041150	Brassica rapa	Brassica nigra
BniB04g037340.2N	BcaFLZ30	BraC09g047670	Brassica rapa	Brassica nigra
BniB04g037340.2N	BcaFLZ36	BraCxxg007710	Brassica rapa	Brassica nigra
BniB04g055220.2N	BcaFLZ17	BraC06g000990	Brassica rapa	Brassica nigra
BniB04g055220.2N	BcaFLZ27	BraC08g001530	Brassica rapa	Brassica nigra
BniB01g039950.2N	BcaFLZ3	BraC01g035510	Brassica rapa	Brassica nigra
BniB01g039950.2N	BcaFLZ11	BraC03g041560	Brassica rapa	Brassica nigra
BniB01g039950.2N	BcaFLZ16	BraC05g030300	Brassica rapa	Brassica nigra
BniB05g000240.2N	BcaFLZ1	BraC01g000730	Brassica rapa	Brassica nigra
BniB05g018720.2N	BcaFLZ2	BraC01g009210	Brassica rapa	Brassica nigra
BniB05g018720.2N	BcaFLZ7	BraC02g035690	Brassica rapa	Brassica nigra
BniB05g018720.2N	BcaFLZ12	BraC03g048980	Brassica rapa	Brassica nigra
BniB05g018720.2N	BcaFLZ21	BraC06g048460	Brassica rapa	Brassica nigra
BniB05g018720.2N	BcaFLZ29	BraC09g022270	Brassica rapa	Brassica nigra
BniB05g042820.2N	BcaFLZ5	BraC02g009140	Brassica rapa	Brassica nigra
BniB05g042820.2N	BcaFLZ34	BraC10g021410	Brassica rapa	Brassica nigra
BniB05g074050.2N	BcaFLZ6	BraC02g025520	Brassica rapa	Brassica nigra
BniB05g074050.2N	BcaFLZ22	BraC07g014870	Brassica rapa	Brassica nigra
BniB05g074050.2N	BcaFLZ23	BraC07g026900	Brassica rapa	Brassica nigra
BniB05g074050.2N	BcaFLZ26	BraC07g041150	Brassica rapa	Brassica nigra
BniB05g074050.2N	BcaFLZ30	BraC09g047670	Brassica rapa	Brassica nigra
BniB02g024240.2N	BcaFLZ33	BraC09g060990	Brassica rapa	Brassica nigra
BniB06g003080.2N	BcaFLZ9	BraC03g023740	Brassica rapa	Brassica nigra
BniB06g003080.2N	BcaFLZ15	BraC05g004840	Brassica rapa	Brassica nigra
BniB06g003080.2N	BcaFLZ31	BraC09g058150	Brassica rapa	Brassica nigra
BniB06g026710.2N	BcaFLZ17	BraC06g000990	Brassica rapa	Brassica nigra
BniB06g026710.2N	BcaFLZ27	BraC08g001530	Brassica rapa	Brassica nigra
BniB06g048250.2N	BcaFLZ24	BraC07g028060	Brassica rapa	Brassica nigra
BniB06g048250.2N	BcaFLZ25	BraC07g038670	Brassica rapa	Brassica nigra
BniB06g050110.2N	BcaFLZ6	BraC02g025520	Brassica rapa	Brassica nigra
BniB06g050110.2N	BcaFLZ23	BraC07g026900	Brassica rapa	Brassica nigra
BniB06g050110.2N	BcaFLZ26	BraC07g041150	Brassica rapa	Brassica nigra
BniB06g050110.2N	BcaFLZ30	BraC09g047670	Brassica rapa	Brassica nigra
BniB06g061120.2N	BcaFLZ13	BraC04g000160	Brassica rapa	Brassica nigra
BniB06g061130.2N	BcaFLZ3	BraC01g035510	Brassica rapa	Brassica nigra
BniB06g061130.2N	BcaFLZ14	BraC04g000170	Brassica rapa	Brassica nigra
BniB06g061130.2N	BcaFLZ32	BraC09g060530	Brassica rapa	Brassica nigra
BniB07g002030.2N	BcaFLZ17	BraC06g000990	Brassica rapa	Brassica nigra
BniB07g002030.2N	BcaFLZ27	BraC08g001530	Brassica rapa	Brassica nigra
BniB07g037650.2N	BcaFLZ20	BraC06g041560	Brassica rapa	Brassica nigra
BniB07g037650.2N	BcaFLZ28	BraC09g003720	Brassica rapa	Brassica nigra
BniB07g049190.2N	BcaFLZ3	BraC01g035510	Brassica rapa	Brassica nigra
BniB07g049190.2N	BcaFLZ11	BraC03g041560	Brassica rapa	Brassica nigra
BniB07g049190.2N	BcaFLZ16	BraC05g030300	Brassica rapa	Brassica nigra
BniB08g029160.2N	BcaFLZ9	BraC03g023740	Brassica rapa	Brassica nigra
BniB08g029160.2N	BcaFLZ15	BraC05g004840	Brassica rapa	Brassica nigra
BniB08g029160.2N	BcaFLZ31	BraC09g058150	Brassica rapa	Brassica nigra
BniB02g042170.2N	BcaFLZ5	BraC02g009140	Brassica rapa	Brassica nigra
BniB02g042170.2N	BcaFLZ34	BraC10g021410	Brassica rapa	Brassica nigra
BniB08g032810.2N	BcaFLZ10	BraC03g025890	Brassica rapa	Brassica nigra
BniB08g032810.2N	BcaFLZ33	BraC09g060990	Brassica rapa	Brassica nigra
BniB08g074520.2N	BcaFLZ9	BraC03g023740	Brassica rapa	Brassica nigra
BniB08g074520.2N	BcaFLZ15	BraC05g004840	Brassica rapa	Brassica nigra
BniB08g074520.2N	BcaFLZ31	BraC09g058150	Brassica rapa	Brassica nigra
BniB02g050610.2N	BcaFLZ4	BraC02g004090	Brassica rapa	Brassica nigra
BniB02g050610.2N	BcaFLZ35	BraC10g028240	Brassica rapa	Brassica nigra
BniB02g063780.2N	BcaFLZ2	BraC01g009210	Brassica rapa	Brassica nigra
BniB02g063780.2N	BcaFLZ7	BraC02g035690	Brassica rapa	Brassica nigra
BniB02g063780.2N	BcaFLZ12	BraC03g048980	Brassica rapa	Brassica nigra
BniB02g063780.2N	BcaFLZ21	BraC06g048460	Brassica rapa	Brassica nigra
BniB02g063780.2N	BcaFLZ29	BraC09g022270	Brassica rapa	Brassica nigra
BniB02g070120.2N	BcaFLZ20	BraC06g041560	Brassica rapa	Brassica nigra
BniB02g070120.2N	BcaFLZ28	BraC09g003720	Brassica rapa	Brassica nigra
BniB02g072550.2N	BcaFLZ2	BraC01g009210	Brassica rapa	Brassica nigra
BniB02g072550.2N	BcaFLZ7	BraC02g035690	Brassica rapa	Brassica nigra
BniB02g072550.2N	BcaFLZ12	BraC03g048980	Brassica rapa	Brassica nigra
BniB02g072550.2N	BcaFLZ21	BraC06g048460	Brassica rapa	Brassica nigra
BniB02g072550.2N	BcaFLZ29	BraC09g022270	Brassica rapa	Brassica nigra
BniB02g089070.2N	BcaFLZ1	BraC01g000730	Brassica rapa	Brassica nigra
