# Supplementary material for: Genome-Wide Identification of FCS-Like Zinc Finger (FLZ) Family Genes in Three Brassica Plant Species and Functional Characterization of BolFLZs in Chinese Kale Under Abiotic Stresses
Source: Int J Mol Sci. 2024 Nov 30;25(23):12907. doi: 10.3390/ijms252312907 (PMC11641214; doi:10.3390/ijms252312907)
Supplement: Supplementary file 1 [file ijms-25-12907-s001.zip › ijms-3319722-supplementary/Table S6 36 BolFLZ plantCARE_output_PlantCARE_16961.xls]

## Sheet: Table S6 The element distributi
Table S6 The element distribution at the promoter of BolFLZ genes
Gene ID	Start	End	Cis_element	Category	Function
BolFLZ2	1303	1343	A-box	Plant growth and development	cis-acting regulatory element
BolFLZ2	1406	1446	A-box	Plant growth and development	cis-acting regulatory element
BolFLZ25	754	794	A-box	Plant growth and development	cis-acting regulatory element
BolFLZ25	1202	1242	A-box	Plant growth and development	cis-acting regulatory element
BolFLZ25	1211	1251	A-box	Plant growth and development	cis-acting regulatory element
BolFLZ27	963	1003	A-box	Plant growth and development	cis-acting regulatory element
BolFLZ30	483	523	A-box	Plant growth and development	cis-acting regulatory element
BolFLZ31	907	947	A-box	Plant growth and development	cis-acting regulatory element
BolFLZ1	885	925	ABRE	Phytohormone responsive	cis-acting element involved in the abscisic acid responsiveness
BolFLZ1	913	953	ABRE	Phytohormone responsive	cis-acting element involved in the abscisic acid responsiveness
BolFLZ10	148	188	ABRE	Phytohormone responsive	cis-acting element involved in the abscisic acid responsiveness
BolFLZ10	149	189	ABRE	Phytohormone responsive	cis-acting element involved in the abscisic acid responsiveness
BolFLZ10	1211	1251	ABRE	Phytohormone responsive	cis-acting element involved in the abscisic acid responsiveness
BolFLZ11	183	223	ABRE	Phytohormone responsive	cis-acting element involved in the abscisic acid responsiveness
BolFLZ11	193	233	ABRE	Phytohormone responsive	cis-acting element involved in the abscisic acid responsiveness
BolFLZ12	814	854	ABRE	Phytohormone responsive	cis-acting element involved in the abscisic acid responsiveness
BolFLZ12	1161	1201	ABRE	Phytohormone responsive	cis-acting element involved in the abscisic acid responsiveness
BolFLZ12	1766	1806	ABRE	Phytohormone responsive	cis-acting element involved in the abscisic acid responsiveness
BolFLZ12	1826	1866	ABRE	Phytohormone responsive	cis-acting element involved in the abscisic acid responsiveness
BolFLZ13	354	394	ABRE	Phytohormone responsive	cis-acting element involved in the abscisic acid responsiveness
BolFLZ13	356	396	ABRE	Phytohormone responsive	cis-acting element involved in the abscisic acid responsiveness
BolFLZ13	405	445	ABRE	Phytohormone responsive	cis-acting element involved in the abscisic acid responsiveness
BolFLZ13	837	877	ABRE	Phytohormone responsive	cis-acting element involved in the abscisic acid responsiveness
BolFLZ13	1033	1073	ABRE	Phytohormone responsive	cis-acting element involved in the abscisic acid responsiveness
BolFLZ13	1035	1075	ABRE	Phytohormone responsive	cis-acting element involved in the abscisic acid responsiveness
BolFLZ13	1147	1187	ABRE	Phytohormone responsive	cis-acting element involved in the abscisic acid responsiveness
BolFLZ13	1148	1188	ABRE	Phytohormone responsive	cis-acting element involved in the abscisic acid responsiveness
BolFLZ14	292	332	ABRE	Phytohormone responsive	cis-acting element involved in the abscisic acid responsiveness
BolFLZ14	1049	1089	ABRE	Phytohormone responsive	cis-acting element involved in the abscisic acid responsiveness
BolFLZ15	918	958	ABRE	Phytohormone responsive	cis-acting element involved in the abscisic acid responsiveness
BolFLZ15	1772	1812	ABRE	Phytohormone responsive	cis-acting element involved in the abscisic acid responsiveness
BolFLZ16	102	142	ABRE	Phytohormone responsive	cis-acting element involved in the abscisic acid responsiveness
BolFLZ16	104	144	ABRE	Phytohormone responsive	cis-acting element involved in the abscisic acid responsiveness
BolFLZ16	152	192	ABRE	Phytohormone responsive	cis-acting element involved in the abscisic acid responsiveness
BolFLZ16	154	194	ABRE	Phytohormone responsive	cis-acting element involved in the abscisic acid responsiveness
BolFLZ16	155	195	ABRE	Phytohormone responsive	cis-acting element involved in the abscisic acid responsiveness
BolFLZ16	599	639	ABRE	Phytohormone responsive	cis-acting element involved in the abscisic acid responsiveness
BolFLZ16	1067	1107	ABRE	Phytohormone responsive	cis-acting element involved in the abscisic acid responsiveness
BolFLZ16	1068	1108	ABRE	Phytohormone responsive	cis-acting element involved in the abscisic acid responsiveness
BolFLZ17	630	670	ABRE	Phytohormone responsive	cis-acting element involved in the abscisic acid responsiveness
BolFLZ17	1157	1197	ABRE	Phytohormone responsive	cis-acting element involved in the abscisic acid responsiveness
BolFLZ17	1239	1279	ABRE	Phytohormone responsive	cis-acting element involved in the abscisic acid responsiveness
BolFLZ17	1353	1393	ABRE	Phytohormone responsive	cis-acting element involved in the abscisic acid responsiveness
BolFLZ18	939	979	ABRE	Phytohormone responsive	cis-acting element involved in the abscisic acid responsiveness
BolFLZ18	952	992	ABRE	Phytohormone responsive	cis-acting element involved in the abscisic acid responsiveness
BolFLZ18	1066	1106	ABRE	Phytohormone responsive	cis-acting element involved in the abscisic acid responsiveness
BolFLZ18	1778	1818	ABRE	Phytohormone responsive	cis-acting element involved in the abscisic acid responsiveness
BolFLZ19	1185	1225	ABRE	Phytohormone responsive	cis-acting element involved in the abscisic acid responsiveness
BolFLZ2	201	241	ABRE	Phytohormone responsive	cis-acting element involved in the abscisic acid responsiveness
BolFLZ2	310	350	ABRE	Phytohormone responsive	cis-acting element involved in the abscisic acid responsiveness
BolFLZ20	80	120	ABRE	Phytohormone responsive	cis-acting element involved in the abscisic acid responsiveness
BolFLZ20	164	204	ABRE	Phytohormone responsive	cis-acting element involved in the abscisic acid responsiveness
BolFLZ20	628	668	ABRE	Phytohormone responsive	cis-acting element involved in the abscisic acid responsiveness
BolFLZ20	629	669	ABRE	Phytohormone responsive	cis-acting element involved in the abscisic acid responsiveness
BolFLZ20	1537	1577	ABRE	Phytohormone responsive	cis-acting element involved in the abscisic acid responsiveness
BolFLZ20	1539	1579	ABRE	Phytohormone responsive	cis-acting element involved in the abscisic acid responsiveness
BolFLZ20	1809	1849	ABRE	Phytohormone responsive	cis-acting element involved in the abscisic acid responsiveness
BolFLZ20	1833	1873	ABRE	Phytohormone responsive	cis-acting element involved in the abscisic acid responsiveness
BolFLZ21	138	178	ABRE	Phytohormone responsive	cis-acting element involved in the abscisic acid responsiveness
BolFLZ21	143	183	ABRE	Phytohormone responsive	cis-acting element involved in the abscisic acid responsiveness
BolFLZ21	220	260	ABRE	Phytohormone responsive	cis-acting element involved in the abscisic acid responsiveness
BolFLZ21	808	848	ABRE	Phytohormone responsive	cis-acting element involved in the abscisic acid responsiveness
BolFLZ21	1073	1113	ABRE	Phytohormone responsive	cis-acting element involved in the abscisic acid responsiveness
BolFLZ22	13	53	ABRE	Phytohormone responsive	cis-acting element involved in the abscisic acid responsiveness
BolFLZ22	14	54	ABRE	Phytohormone responsive	cis-acting element involved in the abscisic acid responsiveness
BolFLZ22	17	57	ABRE	Phytohormone responsive	cis-acting element involved in the abscisic acid responsiveness
BolFLZ24	1368	1408	ABRE	Phytohormone responsive	cis-acting element involved in the abscisic acid responsiveness
BolFLZ24	1804	1844	ABRE	Phytohormone responsive	cis-acting element involved in the abscisic acid responsiveness
BolFLZ25	1285	1325	ABRE	Phytohormone responsive	cis-acting element involved in the abscisic acid responsiveness
BolFLZ25	1778	1818	ABRE	Phytohormone responsive	cis-acting element involved in the abscisic acid responsiveness
BolFLZ26	434	474	ABRE	Phytohormone responsive	cis-acting element involved in the abscisic acid responsiveness
BolFLZ26	1596	1636	ABRE	Phytohormone responsive	cis-acting element involved in the abscisic acid responsiveness
BolFLZ27	1768	1808	ABRE	Phytohormone responsive	cis-acting element involved in the abscisic acid responsiveness
BolFLZ27	1770	1810	ABRE	Phytohormone responsive	cis-acting element involved in the abscisic acid responsiveness
BolFLZ27	1771	1811	ABRE	Phytohormone responsive	cis-acting element involved in the abscisic acid responsiveness
BolFLZ27	1813	1853	ABRE	Phytohormone responsive	cis-acting element involved in the abscisic acid responsiveness
BolFLZ3	505	545	ABRE	Phytohormone responsive	cis-acting element involved in the abscisic acid responsiveness
BolFLZ3	1040	1080	ABRE	Phytohormone responsive	cis-acting element involved in the abscisic acid responsiveness
BolFLZ30	638	678	ABRE	Phytohormone responsive	cis-acting element involved in the abscisic acid responsiveness
BolFLZ30	640	680	ABRE	Phytohormone responsive	cis-acting element involved in the abscisic acid responsiveness
BolFLZ30	1590	1630	ABRE	Phytohormone responsive	cis-acting element involved in the abscisic acid responsiveness
BolFLZ31	233	273	ABRE	Phytohormone responsive	cis-acting element involved in the abscisic acid responsiveness
BolFLZ31	234	274	ABRE	Phytohormone responsive	cis-acting element involved in the abscisic acid responsiveness
BolFLZ31	264	304	ABRE	Phytohormone responsive	cis-acting element involved in the abscisic acid responsiveness
BolFLZ32	565	605	ABRE	Phytohormone responsive	cis-acting element involved in the abscisic acid responsiveness
BolFLZ32	568	608	ABRE	Phytohormone responsive	cis-acting element involved in the abscisic acid responsiveness
BolFLZ32	1954	1994	ABRE	Phytohormone responsive	cis-acting element involved in the abscisic acid responsiveness
BolFLZ33	278	318	ABRE	Phytohormone responsive	cis-acting element involved in the abscisic acid responsiveness
BolFLZ33	845	885	ABRE	Phytohormone responsive	cis-acting element involved in the abscisic acid responsiveness
BolFLZ33	865	905	ABRE	Phytohormone responsive	cis-acting element involved in the abscisic acid responsiveness
BolFLZ33	867	907	ABRE	Phytohormone responsive	cis-acting element involved in the abscisic acid responsiveness
BolFLZ33	868	908	ABRE	Phytohormone responsive	cis-acting element involved in the abscisic acid responsiveness
BolFLZ34	867	907	ABRE	Phytohormone responsive	cis-acting element involved in the abscisic acid responsiveness
BolFLZ35	555	595	ABRE	Phytohormone responsive	cis-acting element involved in the abscisic acid responsiveness
BolFLZ35	557	597	ABRE	Phytohormone responsive	cis-acting element involved in the abscisic acid responsiveness
BolFLZ35	558	598	ABRE	Phytohormone responsive	cis-acting element involved in the abscisic acid responsiveness
BolFLZ35	793	833	ABRE	Phytohormone responsive	cis-acting element involved in the abscisic acid responsiveness
BolFLZ35	967	1007	ABRE	Phytohormone responsive	cis-acting element involved in the abscisic acid responsiveness
BolFLZ35	1765	1805	ABRE	Phytohormone responsive	cis-acting element involved in the abscisic acid responsiveness
BolFLZ36	1442	1482	ABRE	Phytohormone responsive	cis-acting element involved in the abscisic acid responsiveness
BolFLZ4	181	221	ABRE	Phytohormone responsive	cis-acting element involved in the abscisic acid responsiveness
BolFLZ4	198	238	ABRE	Phytohormone responsive	cis-acting element involved in the abscisic acid responsiveness
BolFLZ4	617	657	ABRE	Phytohormone responsive	cis-acting element involved in the abscisic acid responsiveness
BolFLZ4	642	682	ABRE	Phytohormone responsive	cis-acting element involved in the abscisic acid responsiveness
BolFLZ4	666	706	ABRE	Phytohormone responsive	cis-acting element involved in the abscisic acid responsiveness
BolFLZ4	1546	1586	ABRE	Phytohormone responsive	cis-acting element involved in the abscisic acid responsiveness
BolFLZ4	1772	1812	ABRE	Phytohormone responsive	cis-acting element involved in the abscisic acid responsiveness
BolFLZ4	1773	1813	ABRE	Phytohormone responsive	cis-acting element involved in the abscisic acid responsiveness
BolFLZ5	44	84	ABRE	Phytohormone responsive	cis-acting element involved in the abscisic acid responsiveness
BolFLZ5	124	164	ABRE	Phytohormone responsive	cis-acting element involved in the abscisic acid responsiveness
BolFLZ5	154	194	ABRE	Phytohormone responsive	cis-acting element involved in the abscisic acid responsiveness
BolFLZ5	810	850	ABRE	Phytohormone responsive	cis-acting element involved in the abscisic acid responsiveness
BolFLZ5	811	851	ABRE	Phytohormone responsive	cis-acting element involved in the abscisic acid responsiveness
BolFLZ5	886	926	ABRE	Phytohormone responsive	cis-acting element involved in the abscisic acid responsiveness
BolFLZ5	887	927	ABRE	Phytohormone responsive	cis-acting element involved in the abscisic acid responsiveness
BolFLZ5	1401	1441	ABRE	Phytohormone responsive	cis-acting element involved in the abscisic acid responsiveness
BolFLZ6	598	638	ABRE	Phytohormone responsive	cis-acting element involved in the abscisic acid responsiveness
BolFLZ6	1727	1767	ABRE	Phytohormone responsive	cis-acting element involved in the abscisic acid responsiveness
BolFLZ7	1334	1374	ABRE	Phytohormone responsive	cis-acting element involved in the abscisic acid responsiveness
BolFLZ8	53	93	ABRE	Phytohormone responsive	cis-acting element involved in the abscisic acid responsiveness
BolFLZ8	197	237	ABRE	Phytohormone responsive	cis-acting element involved in the abscisic acid responsiveness
BolFLZ8	199	239	ABRE	Phytohormone responsive	cis-acting element involved in the abscisic acid responsiveness
BolFLZ8	208	248	ABRE	Phytohormone responsive	cis-acting element involved in the abscisic acid responsiveness
BolFLZ8	263	303	ABRE	Phytohormone responsive	cis-acting element involved in the abscisic acid responsiveness
BolFLZ8	736	776	ABRE	Phytohormone responsive	cis-acting element involved in the abscisic acid responsiveness
BolFLZ8	737	777	ABRE	Phytohormone responsive	cis-acting element involved in the abscisic acid responsiveness
BolFLZ8	1789	1829	ABRE	Phytohormone responsive	cis-acting element involved in the abscisic acid responsiveness
BolFLZ9	1596	1636	ABRE	Phytohormone responsive	cis-acting element involved in the abscisic acid responsiveness
BolFLZ9	1819	1859	ABRE	Phytohormone responsive	cis-acting element involved in the abscisic acid responsiveness
BolFLZ11	829	869	ACE	Plant growth and development	cis-acting element involved in light responsiveness
BolFLZ13	1033	1073	ACE	Plant growth and development	cis-acting element involved in light responsiveness
BolFLZ15	1330	1370	ACE	Plant growth and development	cis-acting element involved in light responsiveness
BolFLZ16	102	142	ACE	Plant growth and development	cis-acting element involved in light responsiveness
BolFLZ16	152	192	ACE	Plant growth and development	cis-acting element involved in light responsiveness
BolFLZ20	1537	1577	ACE	Plant growth and development	cis-acting element involved in light responsiveness
BolFLZ21	1241	1281	ACE	Plant growth and development	cis-acting element involved in light responsiveness
BolFLZ25	537	577	ACE	Plant growth and development	cis-acting element involved in light responsiveness
BolFLZ35	1331	1371	ACE	Plant growth and development	cis-acting element involved in light responsiveness
BolFLZ35	1681	1721	ACE	Plant growth and development	cis-acting element involved in light responsiveness
BolFLZ5	617	657	ACE	Plant growth and development	cis-acting element involved in light responsiveness
BolFLZ6	865	905	ACE	Plant growth and development	cis-acting element involved in light responsiveness
BolFLZ8	206	246	ACE	Plant growth and development	cis-acting element involved in light responsiveness
BolFLZ10	1649	1689	AE-box	Plant growth and development	part of a module for light response
BolFLZ13	1417	1457	AE-box	Plant growth and development	part of a module for light response
BolFLZ14	405	445	AE-box	Plant growth and development	part of a module for light response
BolFLZ14	1294	1334	AE-box	Plant growth and development	part of a module for light response
BolFLZ19	1658	1698	AE-box	Plant growth and development	part of a module for light response
BolFLZ20	62	102	AE-box	Plant growth and development	part of a module for light response
BolFLZ21	535	575	AE-box	Plant growth and development	part of a module for light response
BolFLZ22	1902	1942	AE-box	Plant growth and development	part of a module for light response
BolFLZ24	1487	1527	AE-box	Plant growth and development	part of a module for light response
BolFLZ25	1815	1855	AE-box	Plant growth and development	part of a module for light response
BolFLZ26	1835	1875	AE-box	Plant growth and development	part of a module for light response
BolFLZ28	1863	1903	AE-box	Plant growth and development	part of a module for light response
BolFLZ3	202	242	AE-box	Plant growth and development	part of a module for light response
BolFLZ31	1955	1995	AE-box	Plant growth and development	part of a module for light response
BolFLZ34	1841	1881	AE-box	Plant growth and development	part of a module for light response
BolFLZ35	1807	1847	AE-box	Plant growth and development	part of a module for light response
BolFLZ4	1815	1855	AE-box	Plant growth and development	part of a module for light response
BolFLZ4	1931	1971	AE-box	Plant growth and development	part of a module for light response
BolFLZ5	1747	1787	AE-box	Plant growth and development	part of a module for light response
BolFLZ6	477	517	AE-box	Plant growth and development	part of a module for light response
BolFLZ6	1872	1912	AE-box	Plant growth and development	part of a module for light response
BolFLZ8	1281	1321	AE-box	Plant growth and development	part of a module for light response
BolFLZ1	881	921	ARE	Abiotic and biotic stresses	cis-acting regulatory element essential for the anaerobic induction
BolFLZ1	909	949	ARE	Abiotic and biotic stresses	cis-acting regulatory element essential for the anaerobic induction
BolFLZ10	1071	1111	ARE	Abiotic and biotic stresses	cis-acting regulatory element essential for the anaerobic induction
BolFLZ10	1347	1387	ARE	Abiotic and biotic stresses	cis-acting regulatory element essential for the anaerobic induction
BolFLZ11	648	688	ARE	Abiotic and biotic stresses	cis-acting regulatory element essential for the anaerobic induction
BolFLZ12	1296	1336	ARE	Abiotic and biotic stresses	cis-acting regulatory element essential for the anaerobic induction
BolFLZ13	99	139	ARE	Abiotic and biotic stresses	cis-acting regulatory element essential for the anaerobic induction
BolFLZ13	574	614	ARE	Abiotic and biotic stresses	cis-acting regulatory element essential for the anaerobic induction
BolFLZ13	782	822	ARE	Abiotic and biotic stresses	cis-acting regulatory element essential for the anaerobic induction
BolFLZ13	1181	1221	ARE	Abiotic and biotic stresses	cis-acting regulatory element essential for the anaerobic induction
BolFLZ14	907	947	ARE	Abiotic and biotic stresses	cis-acting regulatory element essential for the anaerobic induction
BolFLZ14	983	1023	ARE	Abiotic and biotic stresses	cis-acting regulatory element essential for the anaerobic induction
BolFLZ14	1076	1116	ARE	Abiotic and biotic stresses	cis-acting regulatory element essential for the anaerobic induction
BolFLZ14	1117	1157	ARE	Abiotic and biotic stresses	cis-acting regulatory element essential for the anaerobic induction
BolFLZ15	1036	1076	ARE	Abiotic and biotic stresses	cis-acting regulatory element essential for the anaerobic induction
BolFLZ15	1489	1529	ARE	Abiotic and biotic stresses	cis-acting regulatory element essential for the anaerobic induction
BolFLZ15	1657	1697	ARE	Abiotic and biotic stresses	cis-acting regulatory element essential for the anaerobic induction
BolFLZ16	523	563	ARE	Abiotic and biotic stresses	cis-acting regulatory element essential for the anaerobic induction
BolFLZ16	545	585	ARE	Abiotic and biotic stresses	cis-acting regulatory element essential for the anaerobic induction
BolFLZ16	1287	1327	ARE	Abiotic and biotic stresses	cis-acting regulatory element essential for the anaerobic induction
BolFLZ16	1797	1837	ARE	Abiotic and biotic stresses	cis-acting regulatory element essential for the anaerobic induction
BolFLZ17	66	106	ARE	Abiotic and biotic stresses	cis-acting regulatory element essential for the anaerobic induction
BolFLZ17	1151	1191	ARE	Abiotic and biotic stresses	cis-acting regulatory element essential for the anaerobic induction
BolFLZ17	1618	1658	ARE	Abiotic and biotic stresses	cis-acting regulatory element essential for the anaerobic induction
BolFLZ19	1333	1373	ARE	Abiotic and biotic stresses	cis-acting regulatory element essential for the anaerobic induction
BolFLZ19	1553	1593	ARE	Abiotic and biotic stresses	cis-acting regulatory element essential for the anaerobic induction
BolFLZ2	117	157	ARE	Abiotic and biotic stresses	cis-acting regulatory element essential for the anaerobic induction
BolFLZ21	790	830	ARE	Abiotic and biotic stresses	cis-acting regulatory element essential for the anaerobic induction
BolFLZ21	1649	1689	ARE	Abiotic and biotic stresses	cis-acting regulatory element essential for the anaerobic induction
BolFLZ22	1096	1136	ARE	Abiotic and biotic stresses	cis-acting regulatory element essential for the anaerobic induction
BolFLZ22	1883	1923	ARE	Abiotic and biotic stresses	cis-acting regulatory element essential for the anaerobic induction
BolFLZ23	62	102	ARE	Abiotic and biotic stresses	cis-acting regulatory element essential for the anaerobic induction
BolFLZ23	839	879	ARE	Abiotic and biotic stresses	cis-acting regulatory element essential for the anaerobic induction
BolFLZ23	1367	1407	ARE	Abiotic and biotic stresses	cis-acting regulatory element essential for the anaerobic induction
BolFLZ23	1394	1434	ARE	Abiotic and biotic stresses	cis-acting regulatory element essential for the anaerobic induction
BolFLZ24	338	378	ARE	Abiotic and biotic stresses	cis-acting regulatory element essential for the anaerobic induction
BolFLZ25	1151	1191	ARE	Abiotic and biotic stresses	cis-acting regulatory element essential for the anaerobic induction
BolFLZ25	1242	1282	ARE	Abiotic and biotic stresses	cis-acting regulatory element essential for the anaerobic induction
BolFLZ25	1363	1403	ARE	Abiotic and biotic stresses	cis-acting regulatory element essential for the anaerobic induction
BolFLZ25	1407	1447	ARE	Abiotic and biotic stresses	cis-acting regulatory element essential for the anaerobic induction
BolFLZ26	1422	1462	ARE	Abiotic and biotic stresses	cis-acting regulatory element essential for the anaerobic induction
BolFLZ27	510	550	ARE	Abiotic and biotic stresses	cis-acting regulatory element essential for the anaerobic induction
BolFLZ27	531	571	ARE	Abiotic and biotic stresses	cis-acting regulatory element essential for the anaerobic induction
BolFLZ27	624	664	ARE	Abiotic and biotic stresses	cis-acting regulatory element essential for the anaerobic induction
BolFLZ27	1085	1125	ARE	Abiotic and biotic stresses	cis-acting regulatory element essential for the anaerobic induction
BolFLZ27	1295	1335	ARE	Abiotic and biotic stresses	cis-acting regulatory element essential for the anaerobic induction
BolFLZ27	1935	1975	ARE	Abiotic and biotic stresses	cis-acting regulatory element essential for the anaerobic induction
BolFLZ28	290	330	ARE	Abiotic and biotic stresses	cis-acting regulatory element essential for the anaerobic induction
BolFLZ28	1858	1898	ARE	Abiotic and biotic stresses	cis-acting regulatory element essential for the anaerobic induction
BolFLZ29	514	554	ARE	Abiotic and biotic stresses	cis-acting regulatory element essential for the anaerobic induction
BolFLZ29	902	942	ARE	Abiotic and biotic stresses	cis-acting regulatory element essential for the anaerobic induction
BolFLZ3	1180	1220	ARE	Abiotic and biotic stresses	cis-acting regulatory element essential for the anaerobic induction
BolFLZ30	285	325	ARE	Abiotic and biotic stresses	cis-acting regulatory element essential for the anaerobic induction
BolFLZ30	317	357	ARE	Abiotic and biotic stresses	cis-acting regulatory element essential for the anaerobic induction
BolFLZ30	719	759	ARE	Abiotic and biotic stresses	cis-acting regulatory element essential for the anaerobic induction
BolFLZ30	894	934	ARE	Abiotic and biotic stresses	cis-acting regulatory element essential for the anaerobic induction
BolFLZ32	86	126	ARE	Abiotic and biotic stresses	cis-acting regulatory element essential for the anaerobic induction
BolFLZ33	1052	1092	ARE	Abiotic and biotic stresses	cis-acting regulatory element essential for the anaerobic induction
BolFLZ33	1074	1114	ARE	Abiotic and biotic stresses	cis-acting regulatory element essential for the anaerobic induction
BolFLZ33	1095	1135	ARE	Abiotic and biotic stresses	cis-acting regulatory element essential for the anaerobic induction
BolFLZ33	1707	1747	ARE	Abiotic and biotic stresses	cis-acting regulatory element essential for the anaerobic induction
BolFLZ33	1712	1752	ARE	Abiotic and biotic stresses	cis-acting regulatory element essential for the anaerobic induction
BolFLZ33	1777	1817	ARE	Abiotic and biotic stresses	cis-acting regulatory element essential for the anaerobic induction
BolFLZ34	1751	1791	ARE	Abiotic and biotic stresses	cis-acting regulatory element essential for the anaerobic induction
BolFLZ34	1970	2010	ARE	Abiotic and biotic stresses	cis-acting regulatory element essential for the anaerobic induction
BolFLZ35	287	327	ARE	Abiotic and biotic stresses	cis-acting regulatory element essential for the anaerobic induction
BolFLZ35	1148	1188	ARE	Abiotic and biotic stresses	cis-acting regulatory element essential for the anaerobic induction
BolFLZ35	1306	1346	ARE	Abiotic and biotic stresses	cis-acting regulatory element essential for the anaerobic induction
BolFLZ35	1551	1591	ARE	Abiotic and biotic stresses	cis-acting regulatory element essential for the anaerobic induction
BolFLZ36	1243	1283	ARE	Abiotic and biotic stresses	cis-acting regulatory element essential for the anaerobic induction
BolFLZ4	1111	1151	ARE	Abiotic and biotic stresses	cis-acting regulatory element essential for the anaerobic induction
BolFLZ4	1942	1982	ARE	Abiotic and biotic stresses	cis-acting regulatory element essential for the anaerobic induction
BolFLZ5	1250	1290	ARE	Abiotic and biotic stresses	cis-acting regulatory element essential for the anaerobic induction
BolFLZ5	1273	1313	ARE	Abiotic and biotic stresses	cis-acting regulatory element essential for the anaerobic induction
BolFLZ7	1523	1563	ARE	Abiotic and biotic stresses	cis-acting regulatory element essential for the anaerobic induction
BolFLZ8	-1	39	ARE	Abiotic and biotic stresses	cis-acting regulatory element essential for the anaerobic induction
BolFLZ9	39	79	ARE	Abiotic and biotic stresses	cis-acting regulatory element essential for the anaerobic induction
BolFLZ9	772	812	ARE	Abiotic and biotic stresses	cis-acting regulatory element essential for the anaerobic induction
BolFLZ9	1917	1957	ARE	Abiotic and biotic stresses	cis-acting regulatory element essential for the anaerobic induction
BolFLZ1	1736	1776	as-1	Phytohormone responsive
BolFLZ10	1699	1739	as-1	Phytohormone responsive
BolFLZ13	835	875	as-1	Phytohormone responsive
BolFLZ15	307	347	as-1	Phytohormone responsive
BolFLZ15	1013	1053	as-1	Phytohormone responsive
BolFLZ16	597	637	as-1	Phytohormone responsive
BolFLZ17	292	332	as-1	Phytohormone responsive
BolFLZ17	455	495	as-1	Phytohormone responsive
BolFLZ18	27	67	as-1	Phytohormone responsive
BolFLZ18	75	115	as-1	Phytohormone responsive
BolFLZ18	425	465	as-1	Phytohormone responsive
BolFLZ18	791	831	as-1	Phytohormone responsive
BolFLZ18	1776	1816	as-1	Phytohormone responsive
BolFLZ19	816	856	as-1	Phytohormone responsive
BolFLZ19	1515	1555	as-1	Phytohormone responsive
BolFLZ2	281	321	as-1	Phytohormone responsive
BolFLZ2	312	352	as-1	Phytohormone responsive
BolFLZ2	1742	1782	as-1	Phytohormone responsive
BolFLZ21	136	176	as-1	Phytohormone responsive
BolFLZ21	141	181	as-1	Phytohormone responsive
BolFLZ22	47	87	as-1	Phytohormone responsive
BolFLZ22	63	103	as-1	Phytohormone responsive
BolFLZ23	215	255	as-1	Phytohormone responsive
BolFLZ23	1297	1337	as-1	Phytohormone responsive
BolFLZ24	888	928	as-1	Phytohormone responsive
BolFLZ24	1802	1842	as-1	Phytohormone responsive
BolFLZ25	5	45	as-1	Phytohormone responsive
BolFLZ25	291	331	as-1	Phytohormone responsive
BolFLZ25	1776	1816	as-1	Phytohormone responsive
BolFLZ25	1784	1824	as-1	Phytohormone responsive
BolFLZ26	217	257	as-1	Phytohormone responsive
BolFLZ26	1367	1407	as-1	Phytohormone responsive
BolFLZ27	787	827	as-1	Phytohormone responsive
BolFLZ28	383	423	as-1	Phytohormone responsive
BolFLZ29	1219	1259	as-1	Phytohormone responsive
BolFLZ32	1327	1367	as-1	Phytohormone responsive
BolFLZ32	1963	2003	as-1	Phytohormone responsive
BolFLZ33	1627	1667	as-1	Phytohormone responsive
BolFLZ35	1449	1489	as-1	Phytohormone responsive
BolFLZ35	1702	1742	as-1	Phytohormone responsive
BolFLZ36	275	315	as-1	Phytohormone responsive
BolFLZ4	85	125	as-1	Phytohormone responsive
BolFLZ4	282	322	as-1	Phytohormone responsive
BolFLZ4	1300	1340	as-1	Phytohormone responsive
BolFLZ4	1486	1526	as-1	Phytohormone responsive
BolFLZ6	112	152	as-1	Phytohormone responsive
BolFLZ7	1029	1069	as-1	Phytohormone responsive
BolFLZ8	51	91	as-1	Phytohormone responsive
BolFLZ13	289	329	ATCT-motif	Plant growth and development	part of a conserved DNA module involved in light responsiveness
BolFLZ17	718	758	ATCT-motif	Plant growth and development	part of a conserved DNA module involved in light responsiveness
BolFLZ18	99	139	ATCT-motif	Plant growth and development	part of a conserved DNA module involved in light responsiveness
BolFLZ22	1010	1050	ATCT-motif	Plant growth and development	part of a conserved DNA module involved in light responsiveness
BolFLZ29	1893	1933	ATCT-motif	Plant growth and development	part of a conserved DNA module involved in light responsiveness
BolFLZ32	837	877	ATCT-motif	Plant growth and development	part of a conserved DNA module involved in light responsiveness
BolFLZ10	1561	1601	AuxRR-core	Phytohormone responsive	cis-acting regulatory element involved in auxin responsiveness
BolFLZ12	1801	1841	AuxRR-core	Phytohormone responsive	cis-acting regulatory element involved in auxin responsiveness
BolFLZ23	502	542	AuxRR-core	Phytohormone responsive	cis-acting regulatory element involved in auxin responsiveness
BolFLZ24	1347	1387	AuxRR-core	Phytohormone responsive	cis-acting regulatory element involved in auxin responsiveness
BolFLZ27	644	684	AuxRR-core	Phytohormone responsive	cis-acting regulatory element involved in auxin responsiveness
BolFLZ27	812	852	AuxRR-core	Phytohormone responsive	cis-acting regulatory element involved in auxin responsiveness
BolFLZ33	301	341	AuxRR-core	Phytohormone responsive	cis-acting regulatory element involved in auxin responsiveness
BolFLZ1	72	112	Box 4	Plant growth and development	part of a conserved DNA module involved in light responsiveness
BolFLZ1	90	130	Box 4	Plant growth and development	part of a conserved DNA module involved in light responsiveness
BolFLZ1	94	134	Box 4	Plant growth and development	part of a conserved DNA module involved in light responsiveness
BolFLZ10	302	342	Box 4	Plant growth and development	part of a conserved DNA module involved in light responsiveness
BolFLZ10	741	781	Box 4	Plant growth and development	part of a conserved DNA module involved in light responsiveness
BolFLZ11	1044	1084	Box 4	Plant growth and development	part of a conserved DNA module involved in light responsiveness
BolFLZ11	1160	1200	Box 4	Plant growth and development	part of a conserved DNA module involved in light responsiveness
BolFLZ11	1366	1406	Box 4	Plant growth and development	part of a conserved DNA module involved in light responsiveness
BolFLZ11	1662	1702	Box 4	Plant growth and development	part of a conserved DNA module involved in light responsiveness
BolFLZ12	1035	1075	Box 4	Plant growth and development	part of a conserved DNA module involved in light responsiveness
BolFLZ12	1047	1087	Box 4	Plant growth and development	part of a conserved DNA module involved in light responsiveness
BolFLZ12	1187	1227	Box 4	Plant growth and development	part of a conserved DNA module involved in light responsiveness
BolFLZ12	1195	1235	Box 4	Plant growth and development	part of a conserved DNA module involved in light responsiveness
BolFLZ12	1549	1589	Box 4	Plant growth and development	part of a conserved DNA module involved in light responsiveness
BolFLZ12	1620	1660	Box 4	Plant growth and development	part of a conserved DNA module involved in light responsiveness
BolFLZ13	548	588	Box 4	Plant growth and development	part of a conserved DNA module involved in light responsiveness
BolFLZ13	1187	1227	Box 4	Plant growth and development	part of a conserved DNA module involved in light responsiveness
BolFLZ13	1228	1268	Box 4	Plant growth and development	part of a conserved DNA module involved in light responsiveness
BolFLZ13	1968	2008	Box 4	Plant growth and development	part of a conserved DNA module involved in light responsiveness
BolFLZ14	1280	1320	Box 4	Plant growth and development	part of a conserved DNA module involved in light responsiveness
BolFLZ16	489	529	Box 4	Plant growth and development	part of a conserved DNA module involved in light responsiveness
BolFLZ16	1968	2008	Box 4	Plant growth and development	part of a conserved DNA module involved in light responsiveness
BolFLZ17	1179	1219	Box 4	Plant growth and development	part of a conserved DNA module involved in light responsiveness
BolFLZ17	1635	1675	Box 4	Plant growth and development	part of a conserved DNA module involved in light responsiveness
BolFLZ18	668	708	Box 4	Plant growth and development	part of a conserved DNA module involved in light responsiveness
BolFLZ19	1231	1271	Box 4	Plant growth and development	part of a conserved DNA module involved in light responsiveness
BolFLZ19	1422	1462	Box 4	Plant growth and development	part of a conserved DNA module involved in light responsiveness
BolFLZ2	228	268	Box 4	Plant growth and development	part of a conserved DNA module involved in light responsiveness
BolFLZ2	364	404	Box 4	Plant growth and development	part of a conserved DNA module involved in light responsiveness
BolFLZ2	373	413	Box 4	Plant growth and development	part of a conserved DNA module involved in light responsiveness
BolFLZ2	840	880	Box 4	Plant growth and development	part of a conserved DNA module involved in light responsiveness
BolFLZ20	380	420	Box 4	Plant growth and development	part of a conserved DNA module involved in light responsiveness
BolFLZ20	425	465	Box 4	Plant growth and development	part of a conserved DNA module involved in light responsiveness
BolFLZ20	1347	1387	Box 4	Plant growth and development	part of a conserved DNA module involved in light responsiveness
BolFLZ20	1638	1678	Box 4	Plant growth and development	part of a conserved DNA module involved in light responsiveness
BolFLZ21	208	248	Box 4	Plant growth and development	part of a conserved DNA module involved in light responsiveness
BolFLZ21	445	485	Box 4	Plant growth and development	part of a conserved DNA module involved in light responsiveness
BolFLZ22	826	866	Box 4	Plant growth and development	part of a conserved DNA module involved in light responsiveness
BolFLZ22	859	899	Box 4	Plant growth and development	part of a conserved DNA module involved in light responsiveness
BolFLZ22	913	953	Box 4	Plant growth and development	part of a conserved DNA module involved in light responsiveness
BolFLZ22	1113	1153	Box 4	Plant growth and development	part of a conserved DNA module involved in light responsiveness
BolFLZ22	1292	1332	Box 4	Plant growth and development	part of a conserved DNA module involved in light responsiveness
BolFLZ23	111	151	Box 4	Plant growth and development	part of a conserved DNA module involved in light responsiveness
BolFLZ23	369	409	Box 4	Plant growth and development	part of a conserved DNA module involved in light responsiveness
BolFLZ23	851	891	Box 4	Plant growth and development	part of a conserved DNA module involved in light responsiveness
BolFLZ23	1050	1090	Box 4	Plant growth and development	part of a conserved DNA module involved in light responsiveness
BolFLZ23	1260	1300	Box 4	Plant growth and development	part of a conserved DNA module involved in light responsiveness
BolFLZ23	1302	1342	Box 4	Plant growth and development	part of a conserved DNA module involved in light responsiveness
BolFLZ24	110	150	Box 4	Plant growth and development	part of a conserved DNA module involved in light responsiveness
BolFLZ24	399	439	Box 4	Plant growth and development	part of a conserved DNA module involved in light responsiveness
BolFLZ24	741	781	Box 4	Plant growth and development	part of a conserved DNA module involved in light responsiveness
BolFLZ24	1173	1213	Box 4	Plant growth and development	part of a conserved DNA module involved in light responsiveness
BolFLZ24	1540	1580	Box 4	Plant growth and development	part of a conserved DNA module involved in light responsiveness
BolFLZ24	1786	1826	Box 4	Plant growth and development	part of a conserved DNA module involved in light responsiveness
BolFLZ25	109	149	Box 4	Plant growth and development	part of a conserved DNA module involved in light responsiveness
BolFLZ25	1615	1655	Box 4	Plant growth and development	part of a conserved DNA module involved in light responsiveness
BolFLZ26	1409	1449	Box 4	Plant growth and development	part of a conserved DNA module involved in light responsiveness
BolFLZ26	1440	1480	Box 4	Plant growth and development	part of a conserved DNA module involved in light responsiveness
BolFLZ26	1690	1730	Box 4	Plant growth and development	part of a conserved DNA module involved in light responsiveness
BolFLZ27	907	947	Box 4	Plant growth and development	part of a conserved DNA module involved in light responsiveness
BolFLZ28	24	64	Box 4	Plant growth and development	part of a conserved DNA module involved in light responsiveness
BolFLZ28	300	340	Box 4	Plant growth and development	part of a conserved DNA module involved in light responsiveness
BolFLZ28	437	477	Box 4	Plant growth and development	part of a conserved DNA module involved in light responsiveness
BolFLZ28	1428	1468	Box 4	Plant growth and development	part of a conserved DNA module involved in light responsiveness
BolFLZ29	240	280	Box 4	Plant growth and development	part of a conserved DNA module involved in light responsiveness
BolFLZ29	580	620	Box 4	Plant growth and development	part of a conserved DNA module involved in light responsiveness
BolFLZ29	653	693	Box 4	Plant growth and development	part of a conserved DNA module involved in light responsiveness
BolFLZ29	794	834	Box 4	Plant growth and development	part of a conserved DNA module involved in light responsiveness
BolFLZ29	1139	1179	Box 4	Plant growth and development	part of a conserved DNA module involved in light responsiveness
BolFLZ3	71	111	Box 4	Plant growth and development	part of a conserved DNA module involved in light responsiveness
BolFLZ3	1124	1164	Box 4	Plant growth and development	part of a conserved DNA module involved in light responsiveness
BolFLZ3	1133	1173	Box 4	Plant growth and development	part of a conserved DNA module involved in light responsiveness
BolFLZ30	197	237	Box 4	Plant growth and development	part of a conserved DNA module involved in light responsiveness
BolFLZ30	378	418	Box 4	Plant growth and development	part of a conserved DNA module involved in light responsiveness
BolFLZ30	1077	1117	Box 4	Plant growth and development	part of a conserved DNA module involved in light responsiveness
BolFLZ30	1196	1236	Box 4	Plant growth and development	part of a conserved DNA module involved in light responsiveness
BolFLZ30	1564	1604	Box 4	Plant growth and development	part of a conserved DNA module involved in light responsiveness
BolFLZ31	31	71	Box 4	Plant growth and development	part of a conserved DNA module involved in light responsiveness
BolFLZ31	547	587	Box 4	Plant growth and development	part of a conserved DNA module involved in light responsiveness
BolFLZ31	1973	2013	Box 4	Plant growth and development	part of a conserved DNA module involved in light responsiveness
BolFLZ32	1075	1115	Box 4	Plant growth and development	part of a conserved DNA module involved in light responsiveness
BolFLZ33	609	649	Box 4	Plant growth and development	part of a conserved DNA module involved in light responsiveness
BolFLZ34	36	76	Box 4	Plant growth and development	part of a conserved DNA module involved in light responsiveness
BolFLZ34	468	508	Box 4	Plant growth and development	part of a conserved DNA module involved in light responsiveness
BolFLZ35	997	1037	Box 4	Plant growth and development	part of a conserved DNA module involved in light responsiveness
BolFLZ35	1127	1167	Box 4	Plant growth and development	part of a conserved DNA module involved in light responsiveness
BolFLZ35	1457	1497	Box 4	Plant growth and development	part of a conserved DNA module involved in light responsiveness
BolFLZ35	1565	1605	Box 4	Plant growth and development	part of a conserved DNA module involved in light responsiveness
BolFLZ36	35	75	Box 4	Plant growth and development	part of a conserved DNA module involved in light responsiveness
BolFLZ36	172	212	Box 4	Plant growth and development	part of a conserved DNA module involved in light responsiveness
BolFLZ36	213	253	Box 4	Plant growth and development	part of a conserved DNA module involved in light responsiveness
BolFLZ36	352	392	Box 4	Plant growth and development	part of a conserved DNA module involved in light responsiveness
BolFLZ36	608	648	Box 4	Plant growth and development	part of a conserved DNA module involved in light responsiveness
BolFLZ36	634	674	Box 4	Plant growth and development	part of a conserved DNA module involved in light responsiveness
BolFLZ36	812	852	Box 4	Plant growth and development	part of a conserved DNA module involved in light responsiveness
BolFLZ36	994	1034	Box 4	Plant growth and development	part of a conserved DNA module involved in light responsiveness
BolFLZ4	-7	33	Box 4	Plant growth and development	part of a conserved DNA module involved in light responsiveness
BolFLZ4	470	510	Box 4	Plant growth and development	part of a conserved DNA module involved in light responsiveness
BolFLZ4	1417	1457	Box 4	Plant growth and development	part of a conserved DNA module involved in light responsiveness
BolFLZ6	993	1033	Box 4	Plant growth and development	part of a conserved DNA module involved in light responsiveness
BolFLZ6	1480	1520	Box 4	Plant growth and development	part of a conserved DNA module involved in light responsiveness
BolFLZ7	1269	1309	Box 4	Plant growth and development	part of a conserved DNA module involved in light responsiveness
BolFLZ7	1675	1715	Box 4	Plant growth and development	part of a conserved DNA module involved in light responsiveness
BolFLZ7	1805	1845	Box 4	Plant growth and development	part of a conserved DNA module involved in light responsiveness
BolFLZ8	73	113	Box 4	Plant growth and development	part of a conserved DNA module involved in light responsiveness
BolFLZ8	812	852	Box 4	Plant growth and development	part of a conserved DNA module involved in light responsiveness
BolFLZ8	901	941	Box 4	Plant growth and development	part of a conserved DNA module involved in light responsiveness
BolFLZ9	34	74	Box 4	Plant growth and development	part of a conserved DNA module involved in light responsiveness
BolFLZ9	82	122	Box 4	Plant growth and development	part of a conserved DNA module involved in light responsiveness
BolFLZ9	174	214	Box 4	Plant growth and development	part of a conserved DNA module involved in light responsiveness
BolFLZ9	303	343	Box 4	Plant growth and development	part of a conserved DNA module involved in light responsiveness
BolFLZ9	451	491	Box 4	Plant growth and development	part of a conserved DNA module involved in light responsiveness
BolFLZ9	590	630	Box 4	Plant growth and development	part of a conserved DNA module involved in light responsiveness
BolFLZ9	1148	1188	Box 4	Plant growth and development	part of a conserved DNA module involved in light responsiveness
BolFLZ29	1870	1910	CARE	Phytohormone responsive
BolFLZ7	1362	1402	CARE	Phytohormone responsive
BolFLZ1	1856	1896	CAT-box	Plant growth and development	cis-acting regulatory element related to meristem expression
BolFLZ10	1463	1503	CAT-box	Plant growth and development	cis-acting regulatory element related to meristem expression
BolFLZ13	413	453	CAT-box	Plant growth and development	cis-acting regulatory element related to meristem expression
BolFLZ15	1098	1138	CAT-box	Plant growth and development	cis-acting regulatory element related to meristem expression
BolFLZ16	423	463	CAT-box	Plant growth and development	cis-acting regulatory element related to meristem expression
BolFLZ17	1395	1435	CAT-box	Plant growth and development	cis-acting regulatory element related to meristem expression
BolFLZ18	1269	1309	CAT-box	Plant growth and development	cis-acting regulatory element related to meristem expression
BolFLZ29	314	354	CAT-box	Plant growth and development	cis-acting regulatory element related to meristem expression
BolFLZ29	318	358	CAT-box	Plant growth and development	cis-acting regulatory element related to meristem expression
BolFLZ29	1853	1893	CAT-box	Plant growth and development	cis-acting regulatory element related to meristem expression
BolFLZ32	606	646	CAT-box	Plant growth and development	cis-acting regulatory element related to meristem expression
BolFLZ36	1295	1335	CAT-box	Plant growth and development	cis-acting regulatory element related to meristem expression
BolFLZ7	211	251	CAT-box	Plant growth and development	cis-acting regulatory element related to meristem expression
BolFLZ1	1736	1776	CGTCA-motif	Phytohormone responsive	cis-acting regulatory element involved in the MeJA-responsiveness
BolFLZ10	1699	1739	CGTCA-motif	Phytohormone responsive	cis-acting regulatory element involved in the MeJA-responsiveness
BolFLZ13	835	875	CGTCA-motif	Phytohormone responsive	cis-acting regulatory element involved in the MeJA-responsiveness
BolFLZ15	307	347	CGTCA-motif	Phytohormone responsive	cis-acting regulatory element involved in the MeJA-responsiveness
BolFLZ15	1013	1053	CGTCA-motif	Phytohormone responsive	cis-acting regulatory element involved in the MeJA-responsiveness
BolFLZ16	597	637	CGTCA-motif	Phytohormone responsive	cis-acting regulatory element involved in the MeJA-responsiveness
BolFLZ17	292	332	CGTCA-motif	Phytohormone responsive	cis-acting regulatory element involved in the MeJA-responsiveness
BolFLZ17	455	495	CGTCA-motif	Phytohormone responsive	cis-acting regulatory element involved in the MeJA-responsiveness
BolFLZ18	27	67	CGTCA-motif	Phytohormone responsive	cis-acting regulatory element involved in the MeJA-responsiveness
BolFLZ18	75	115	CGTCA-motif	Phytohormone responsive	cis-acting regulatory element involved in the MeJA-responsiveness
BolFLZ18	425	465	CGTCA-motif	Phytohormone responsive	cis-acting regulatory element involved in the MeJA-responsiveness
BolFLZ18	791	831	CGTCA-motif	Phytohormone responsive	cis-acting regulatory element involved in the MeJA-responsiveness
BolFLZ18	1776	1816	CGTCA-motif	Phytohormone responsive	cis-acting regulatory element involved in the MeJA-responsiveness
BolFLZ19	816	856	CGTCA-motif	Phytohormone responsive	cis-acting regulatory element involved in the MeJA-responsiveness
BolFLZ19	1515	1555	CGTCA-motif	Phytohormone responsive	cis-acting regulatory element involved in the MeJA-responsiveness
BolFLZ2	281	321	CGTCA-motif	Phytohormone responsive	cis-acting regulatory element involved in the MeJA-responsiveness
BolFLZ2	312	352	CGTCA-motif	Phytohormone responsive	cis-acting regulatory element involved in the MeJA-responsiveness
BolFLZ2	1742	1782	CGTCA-motif	Phytohormone responsive	cis-acting regulatory element involved in the MeJA-responsiveness
BolFLZ21	136	176	CGTCA-motif	Phytohormone responsive	cis-acting regulatory element involved in the MeJA-responsiveness
BolFLZ21	141	181	CGTCA-motif	Phytohormone responsive	cis-acting regulatory element involved in the MeJA-responsiveness
BolFLZ22	47	87	CGTCA-motif	Phytohormone responsive	cis-acting regulatory element involved in the MeJA-responsiveness
BolFLZ22	63	103	CGTCA-motif	Phytohormone responsive	cis-acting regulatory element involved in the MeJA-responsiveness
BolFLZ23	215	255	CGTCA-motif	Phytohormone responsive	cis-acting regulatory element involved in the MeJA-responsiveness
BolFLZ23	1297	1337	CGTCA-motif	Phytohormone responsive	cis-acting regulatory element involved in the MeJA-responsiveness
BolFLZ24	888	928	CGTCA-motif	Phytohormone responsive	cis-acting regulatory element involved in the MeJA-responsiveness
BolFLZ24	1802	1842	CGTCA-motif	Phytohormone responsive	cis-acting regulatory element involved in the MeJA-responsiveness
BolFLZ25	5	45	CGTCA-motif	Phytohormone responsive	cis-acting regulatory element involved in the MeJA-responsiveness
BolFLZ25	291	331	CGTCA-motif	Phytohormone responsive	cis-acting regulatory element involved in the MeJA-responsiveness
BolFLZ25	1776	1816	CGTCA-motif	Phytohormone responsive	cis-acting regulatory element involved in the MeJA-responsiveness
BolFLZ25	1784	1824	CGTCA-motif	Phytohormone responsive	cis-acting regulatory element involved in the MeJA-responsiveness
BolFLZ26	217	257	CGTCA-motif	Phytohormone responsive	cis-acting regulatory element involved in the MeJA-responsiveness
BolFLZ26	1367	1407	CGTCA-motif	Phytohormone responsive	cis-acting regulatory element involved in the MeJA-responsiveness
BolFLZ27	787	827	CGTCA-motif	Phytohormone responsive	cis-acting regulatory element involved in the MeJA-responsiveness
BolFLZ28	383	423	CGTCA-motif	Phytohormone responsive	cis-acting regulatory element involved in the MeJA-responsiveness
BolFLZ29	1219	1259	CGTCA-motif	Phytohormone responsive	cis-acting regulatory element involved in the MeJA-responsiveness
BolFLZ32	1327	1367	CGTCA-motif	Phytohormone responsive	cis-acting regulatory element involved in the MeJA-responsiveness
BolFLZ32	1963	2003	CGTCA-motif	Phytohormone responsive	cis-acting regulatory element involved in the MeJA-responsiveness
BolFLZ33	1627	1667	CGTCA-motif	Phytohormone responsive	cis-acting regulatory element involved in the MeJA-responsiveness
BolFLZ35	1449	1489	CGTCA-motif	Phytohormone responsive	cis-acting regulatory element involved in the MeJA-responsiveness
BolFLZ35	1702	1742	CGTCA-motif	Phytohormone responsive	cis-acting regulatory element involved in the MeJA-responsiveness
BolFLZ36	275	315	CGTCA-motif	Phytohormone responsive	cis-acting regulatory element involved in the MeJA-responsiveness
BolFLZ4	85	125	CGTCA-motif	Phytohormone responsive	cis-acting regulatory element involved in the MeJA-responsiveness
BolFLZ4	282	322	CGTCA-motif	Phytohormone responsive	cis-acting regulatory element involved in the MeJA-responsiveness
BolFLZ4	1300	1340	CGTCA-motif	Phytohormone responsive	cis-acting regulatory element involved in the MeJA-responsiveness
BolFLZ4	1486	1526	CGTCA-motif	Phytohormone responsive	cis-acting regulatory element involved in the MeJA-responsiveness
BolFLZ6	112	152	CGTCA-motif	Phytohormone responsive	cis-acting regulatory element involved in the MeJA-responsiveness
BolFLZ7	1029	1069	CGTCA-motif	Phytohormone responsive	cis-acting regulatory element involved in the MeJA-responsiveness
BolFLZ8	51	91	CGTCA-motif	Phytohormone responsive	cis-acting regulatory element involved in the MeJA-responsiveness
BolFLZ10	1281	1321	chs-CMA1a	Plant growth and development	part of a light responsive element
BolFLZ25	1468	1508	chs-CMA1a	Plant growth and development	part of a light responsive element
BolFLZ25	1514	1554	chs-CMA1a	Plant growth and development	part of a light responsive element
BolFLZ26	971	1011	chs-CMA1a	Plant growth and development	part of a light responsive element
BolFLZ26	1241	1281	chs-CMA1a	Plant growth and development	part of a light responsive element
BolFLZ33	674	714	chs-CMA1a	Plant growth and development	part of a light responsive element
BolFLZ35	1327	1367	chs-CMA1a	Plant growth and development	part of a light responsive element
BolFLZ13	180	220	circadian	Plant growth and development	cis-acting regulatory element involved in circadian control
BolFLZ14	472	512	circadian	Plant growth and development	cis-acting regulatory element involved in circadian control
BolFLZ14	1312	1352	circadian	Plant growth and development	cis-acting regulatory element involved in circadian control
BolFLZ21	698	738	circadian	Plant growth and development	cis-acting regulatory element involved in circadian control
BolFLZ32	295	335	circadian	Plant growth and development	cis-acting regulatory element involved in circadian control
BolFLZ32	1689	1729	circadian	Plant growth and development	cis-acting regulatory element involved in circadian control
BolFLZ33	886	926	circadian	Plant growth and development	cis-acting regulatory element involved in circadian control
BolFLZ9	1404	1444	circadian	Plant growth and development	cis-acting regulatory element involved in circadian control
BolFLZ19	518	558	DRE core	Abiotic and biotic stresses
BolFLZ25	1217	1257	DRE core	Abiotic and biotic stresses
BolFLZ32	1584	1624	DRE core	Abiotic and biotic stresses
BolFLZ1	1442	1482	ERE	Phytohormone responsive
BolFLZ1	1906	1946	ERE	Phytohormone responsive
BolFLZ10	877	917	ERE	Phytohormone responsive
BolFLZ10	891	931	ERE	Phytohormone responsive
BolFLZ10	973	1013	ERE	Phytohormone responsive
BolFLZ10	1149	1189	ERE	Phytohormone responsive
BolFLZ11	776	816	ERE	Phytohormone responsive
BolFLZ12	978	1018	ERE	Phytohormone responsive
BolFLZ12	980	1020	ERE	Phytohormone responsive
BolFLZ12	996	1036	ERE	Phytohormone responsive
BolFLZ13	567	607	ERE	Phytohormone responsive
BolFLZ14	1218	1258	ERE	Phytohormone responsive
BolFLZ14	1251	1291	ERE	Phytohormone responsive
BolFLZ14	1258	1298	ERE	Phytohormone responsive
BolFLZ14	1441	1481	ERE	Phytohormone responsive
BolFLZ15	1309	1349	ERE	Phytohormone responsive
BolFLZ15	1323	1363	ERE	Phytohormone responsive
BolFLZ15	1325	1365	ERE	Phytohormone responsive
BolFLZ16	775	815	ERE	Phytohormone responsive
BolFLZ16	1960	2000	ERE	Phytohormone responsive
BolFLZ18	126	166	ERE	Phytohormone responsive
BolFLZ18	132	172	ERE	Phytohormone responsive
BolFLZ19	-19	21	ERE	Phytohormone responsive
BolFLZ19	133	173	ERE	Phytohormone responsive
BolFLZ19	859	899	ERE	Phytohormone responsive
BolFLZ2	1654	1694	ERE	Phytohormone responsive
BolFLZ20	408	448	ERE	Phytohormone responsive
BolFLZ20	462	502	ERE	Phytohormone responsive
BolFLZ20	464	504	ERE	Phytohormone responsive
BolFLZ20	1207	1247	ERE	Phytohormone responsive
BolFLZ20	1338	1378	ERE	Phytohormone responsive
BolFLZ21	500	540	ERE	Phytohormone responsive
BolFLZ21	502	542	ERE	Phytohormone responsive
BolFLZ21	1585	1625	ERE	Phytohormone responsive
BolFLZ22	784	824	ERE	Phytohormone responsive
BolFLZ23	66	106	ERE	Phytohormone responsive
BolFLZ23	800	840	ERE	Phytohormone responsive
BolFLZ23	802	842	ERE	Phytohormone responsive
BolFLZ24	101	141	ERE	Phytohormone responsive
BolFLZ25	1089	1129	ERE	Phytohormone responsive
BolFLZ25	1228	1268	ERE	Phytohormone responsive
BolFLZ27	1131	1171	ERE	Phytohormone responsive
BolFLZ27	1632	1672	ERE	Phytohormone responsive
BolFLZ28	1520	1560	ERE	Phytohormone responsive
BolFLZ29	360	400	ERE	Phytohormone responsive
BolFLZ29	647	687	ERE	Phytohormone responsive
BolFLZ29	1682	1722	ERE	Phytohormone responsive
BolFLZ3	169	209	ERE	Phytohormone responsive
BolFLZ30	244	284	ERE	Phytohormone responsive
BolFLZ30	987	1027	ERE	Phytohormone responsive
BolFLZ31	321	361	ERE	Phytohormone responsive
BolFLZ32	1302	1342	ERE	Phytohormone responsive
BolFLZ32	1646	1686	ERE	Phytohormone responsive
BolFLZ32	1702	1742	ERE	Phytohormone responsive
BolFLZ33	1021	1061	ERE	Phytohormone responsive
BolFLZ33	1876	1916	ERE	Phytohormone responsive
BolFLZ34	264	304	ERE	Phytohormone responsive
BolFLZ34	318	358	ERE	Phytohormone responsive
BolFLZ34	341	381	ERE	Phytohormone responsive
BolFLZ34	598	638	ERE	Phytohormone responsive
BolFLZ34	615	655	ERE	Phytohormone responsive
BolFLZ34	761	801	ERE	Phytohormone responsive
BolFLZ34	763	803	ERE	Phytohormone responsive
BolFLZ34	978	1018	ERE	Phytohormone responsive
BolFLZ36	398	438	ERE	Phytohormone responsive
BolFLZ36	625	665	ERE	Phytohormone responsive
BolFLZ36	830	870	ERE	Phytohormone responsive
BolFLZ4	375	415	ERE	Phytohormone responsive
BolFLZ4	393	433	ERE	Phytohormone responsive
BolFLZ4	407	447	ERE	Phytohormone responsive
BolFLZ4	422	462	ERE	Phytohormone responsive
BolFLZ6	547	587	ERE	Phytohormone responsive
BolFLZ6	575	615	ERE	Phytohormone responsive
BolFLZ6	589	629	ERE	Phytohormone responsive
BolFLZ8	1604	1644	ERE	Phytohormone responsive
BolFLZ9	297	337	ERE	Phytohormone responsive
BolFLZ27	869	909	GA-motif	Plant growth and development	part of a light responsive element
BolFLZ27	1954	1994	GA-motif	Plant growth and development	part of a light responsive element
BolFLZ29	167	207	GA-motif	Plant growth and development	part of a light responsive element
BolFLZ33	398	438	GA-motif	Plant growth and development	part of a light responsive element
BolFLZ33	406	446	GA-motif	Plant growth and development	part of a light responsive element
BolFLZ35	408	448	GA-motif	Plant growth and development	part of a light responsive element
BolFLZ10	377	417	GARE-motif	Phytohormone responsive	gibberellin-responsive element
BolFLZ24	1078	1118	GARE-motif	Phytohormone responsive	gibberellin-responsive element
BolFLZ27	863	903	GARE-motif	Phytohormone responsive	gibberellin-responsive element
BolFLZ28	771	811	GARE-motif	Phytohormone responsive	gibberellin-responsive element
BolFLZ3	386	426	GARE-motif	Phytohormone responsive	gibberellin-responsive element
BolFLZ3	1792	1832	GARE-motif	Phytohormone responsive	gibberellin-responsive element
BolFLZ30	933	973	GARE-motif	Phytohormone responsive	gibberellin-responsive element
BolFLZ6	913	953	GARE-motif	Phytohormone responsive	gibberellin-responsive element
BolFLZ7	576	616	GARE-motif	Phytohormone responsive	gibberellin-responsive element
BolFLZ7	1845	1885	GARE-motif	Phytohormone responsive	gibberellin-responsive element
BolFLZ11	1400	1440	GATA-motif	Plant growth and development	part of a light responsive element
BolFLZ11	1933	1973	GATA-motif	Plant growth and development	part of a light responsive element
BolFLZ2	400	440	GATA-motif	Plant growth and development	part of a light responsive element
BolFLZ20	638	678	GATA-motif	Plant growth and development	part of a light responsive element
BolFLZ21	1846	1886	GATA-motif	Plant growth and development	part of a light responsive element
BolFLZ21	1875	1915	GATA-motif	Plant growth and development	part of a light responsive element
BolFLZ27	751	791	GATA-motif	Plant growth and development	part of a light responsive element
BolFLZ28	1945	1985	GATA-motif	Plant growth and development	part of a light responsive element
BolFLZ29	149	189	GATA-motif	Plant growth and development	part of a light responsive element
BolFLZ30	486	526	GATA-motif	Plant growth and development	part of a light responsive element
BolFLZ30	1044	1084	GATA-motif	Plant growth and development	part of a light responsive element
BolFLZ5	818	858	GATA-motif	Plant growth and development	part of a light responsive element
BolFLZ6	294	334	GATA-motif	Plant growth and development	part of a light responsive element
BolFLZ8	1894	1934	GATA-motif	Plant growth and development	part of a light responsive element
BolFLZ9	1377	1417	GATA-motif	Plant growth and development	part of a light responsive element
BolFLZ1	885	925	G-box	Plant growth and development	cis-acting regulatory element involved in light responsiveness
BolFLZ1	913	953	G-box	Plant growth and development	cis-acting regulatory element involved in light responsiveness
BolFLZ10	148	188	G-Box	Plant growth and development	cis-acting regulatory element involved in light responsiveness
BolFLZ10	148	188	G-box	Plant growth and development	cis-acting regulatory element involved in light responsiveness
BolFLZ10	570	610	G-box	Plant growth and development	cis-acting regulatory element involved in light responsiveness
BolFLZ10	718	758	G-box	Plant growth and development	cis-acting regulatory element involved in light responsiveness
BolFLZ10	1210	1250	G-box	Plant growth and development	cis-acting regulatory element involved in light responsiveness
BolFLZ11	190	230	G-box	Plant growth and development	cis-acting regulatory element involved in light responsiveness
BolFLZ11	183	223	G-Box	Plant growth and development	cis-acting regulatory element involved in light responsiveness
BolFLZ11	192	232	G-Box	Plant growth and development	cis-acting regulatory element involved in light responsiveness
BolFLZ12	1160	1200	G-Box	Plant growth and development	cis-acting regulatory element involved in light responsiveness
BolFLZ12	1765	1805	G-Box	Plant growth and development	cis-acting regulatory element involved in light responsiveness
BolFLZ12	1826	1866	G-Box	Plant growth and development	cis-acting regulatory element involved in light responsiveness
BolFLZ12	812	852	G-box	Plant growth and development	cis-acting regulatory element involved in light responsiveness
BolFLZ12	813	853	G-box	Plant growth and development	cis-acting regulatory element involved in light responsiveness
BolFLZ13	356	396	G-box	Plant growth and development	cis-acting regulatory element involved in light responsiveness
BolFLZ13	405	445	G-box	Plant growth and development	cis-acting regulatory element involved in light responsiveness
BolFLZ13	836	876	G-box	Plant growth and development	cis-acting regulatory element involved in light responsiveness
BolFLZ13	1035	1075	G-box	Plant growth and development	cis-acting regulatory element involved in light responsiveness
BolFLZ13	1146	1186	G-box	Plant growth and development	cis-acting regulatory element involved in light responsiveness
BolFLZ13	1147	1187	G-box	Plant growth and development	cis-acting regulatory element involved in light responsiveness
BolFLZ13	199	239	G-Box	Plant growth and development	cis-acting regulatory element involved in light responsiveness
BolFLZ13	1147	1187	G-Box	Plant growth and development	cis-acting regulatory element involved in light responsiveness
BolFLZ14	291	331	G-box	Plant growth and development	cis-acting regulatory element involved in light responsiveness
BolFLZ15	915	955	G-box	Plant growth and development	cis-acting regulatory element involved in light responsiveness
BolFLZ15	917	957	G-box	Plant growth and development	cis-acting regulatory element involved in light responsiveness
BolFLZ15	1771	1811	G-box	Plant growth and development	cis-acting regulatory element involved in light responsiveness
BolFLZ15	1772	1812	G-box	Plant growth and development	cis-acting regulatory element involved in light responsiveness
BolFLZ16	104	144	G-box	Plant growth and development	cis-acting regulatory element involved in light responsiveness
BolFLZ16	153	193	G-box	Plant growth and development	cis-acting regulatory element involved in light responsiveness
BolFLZ16	154	194	G-box	Plant growth and development	cis-acting regulatory element involved in light responsiveness
BolFLZ16	598	638	G-box	Plant growth and development	cis-acting regulatory element involved in light responsiveness
BolFLZ16	1067	1107	G-box	Plant growth and development	cis-acting regulatory element involved in light responsiveness
BolFLZ16	154	194	G-Box	Plant growth and development	cis-acting regulatory element involved in light responsiveness
BolFLZ16	1067	1107	G-Box	Plant growth and development	cis-acting regulatory element involved in light responsiveness
BolFLZ17	779	819	G-box	Plant growth and development	cis-acting regulatory element involved in light responsiveness
BolFLZ17	1157	1197	G-box	Plant growth and development	cis-acting regulatory element involved in light responsiveness
BolFLZ17	1239	1279	G-box	Plant growth and development	cis-acting regulatory element involved in light responsiveness
BolFLZ17	1353	1393	G-box	Plant growth and development	cis-acting regulatory element involved in light responsiveness
BolFLZ18	1065	1105	G-Box	Plant growth and development	cis-acting regulatory element involved in light responsiveness
BolFLZ18	937	977	G-box	Plant growth and development	cis-acting regulatory element involved in light responsiveness
BolFLZ18	938	978	G-box	Plant growth and development	cis-acting regulatory element involved in light responsiveness
BolFLZ18	950	990	G-box	Plant growth and development	cis-acting regulatory element involved in light responsiveness
BolFLZ18	951	991	G-box	Plant growth and development	cis-acting regulatory element involved in light responsiveness
BolFLZ18	1725	1765	G-box	Plant growth and development	cis-acting regulatory element involved in light responsiveness
BolFLZ18	1777	1817	G-box	Plant growth and development	cis-acting regulatory element involved in light responsiveness
BolFLZ19	1184	1224	G-box	Plant growth and development	cis-acting regulatory element involved in light responsiveness
BolFLZ2	201	241	G-Box	Plant growth and development	cis-acting regulatory element involved in light responsiveness
BolFLZ2	310	350	G-box	Plant growth and development	cis-acting regulatory element involved in light responsiveness
BolFLZ20	79	119	G-Box	Plant growth and development	cis-acting regulatory element involved in light responsiveness
BolFLZ20	164	204	G-Box	Plant growth and development	cis-acting regulatory element involved in light responsiveness
BolFLZ20	628	668	G-Box	Plant growth and development	cis-acting regulatory element involved in light responsiveness
BolFLZ20	1833	1873	G-Box	Plant growth and development	cis-acting regulatory element involved in light responsiveness
BolFLZ20	238	278	G-box	Plant growth and development	cis-acting regulatory element involved in light responsiveness
BolFLZ20	628	668	G-box	Plant growth and development	cis-acting regulatory element involved in light responsiveness
BolFLZ20	1539	1579	G-box	Plant growth and development	cis-acting regulatory element involved in light responsiveness
BolFLZ20	1809	1849	G-box	Plant growth and development	cis-acting regulatory element involved in light responsiveness
BolFLZ21	137	177	G-box	Plant growth and development	cis-acting regulatory element involved in light responsiveness
BolFLZ21	142	182	G-box	Plant growth and development	cis-acting regulatory element involved in light responsiveness
BolFLZ21	219	259	G-box	Plant growth and development	cis-acting regulatory element involved in light responsiveness
BolFLZ21	1072	1112	G-Box	Plant growth and development	cis-acting regulatory element involved in light responsiveness
BolFLZ22	13	53	G-Box	Plant growth and development	cis-acting regulatory element involved in light responsiveness
BolFLZ22	11	51	G-box	Plant growth and development	cis-acting regulatory element involved in light responsiveness
BolFLZ22	13	53	G-box	Plant growth and development	cis-acting regulatory element involved in light responsiveness
BolFLZ22	517	557	G-box	Plant growth and development	cis-acting regulatory element involved in light responsiveness
BolFLZ24	1367	1407	G-box	Plant growth and development	cis-acting regulatory element involved in light responsiveness
BolFLZ24	1801	1841	G-box	Plant growth and development	cis-acting regulatory element involved in light responsiveness
BolFLZ24	1803	1843	G-box	Plant growth and development	cis-acting regulatory element involved in light responsiveness
BolFLZ25	1284	1324	G-box	Plant growth and development	cis-acting regulatory element involved in light responsiveness
BolFLZ25	1737	1777	G-box	Plant growth and development	cis-acting regulatory element involved in light responsiveness
BolFLZ25	1777	1817	G-box	Plant growth and development	cis-acting regulatory element involved in light responsiveness
BolFLZ26	433	473	G-box	Plant growth and development	cis-acting regulatory element involved in light responsiveness
BolFLZ26	1595	1635	G-box	Plant growth and development	cis-acting regulatory element involved in light responsiveness
BolFLZ27	1769	1809	G-box	Plant growth and development	cis-acting regulatory element involved in light responsiveness
BolFLZ27	1770	1810	G-box	Plant growth and development	cis-acting regulatory element involved in light responsiveness
BolFLZ27	1813	1853	G-box	Plant growth and development	cis-acting regulatory element involved in light responsiveness
BolFLZ27	1770	1810	G-Box	Plant growth and development	cis-acting regulatory element involved in light responsiveness
BolFLZ29	340	380	G-box	Plant growth and development	cis-acting regulatory element involved in light responsiveness
BolFLZ3	504	544	G-Box	Plant growth and development	cis-acting regulatory element involved in light responsiveness
BolFLZ3	1039	1079	G-box	Plant growth and development	cis-acting regulatory element involved in light responsiveness
BolFLZ30	637	677	G-box	Plant growth and development	cis-acting regulatory element involved in light responsiveness
BolFLZ30	640	680	G-box	Plant growth and development	cis-acting regulatory element involved in light responsiveness
BolFLZ30	1589	1629	G-box	Plant growth and development	cis-acting regulatory element involved in light responsiveness
BolFLZ31	231	271	G-box	Plant growth and development	cis-acting regulatory element involved in light responsiveness
BolFLZ31	233	273	G-box	Plant growth and development	cis-acting regulatory element involved in light responsiveness
BolFLZ31	233	273	G-Box	Plant growth and development	cis-acting regulatory element involved in light responsiveness
BolFLZ31	263	303	G-Box	Plant growth and development	cis-acting regulatory element involved in light responsiveness
BolFLZ33	277	317	G-Box	Plant growth and development	cis-acting regulatory element involved in light responsiveness
BolFLZ33	867	907	G-Box	Plant growth and development	cis-acting regulatory element involved in light responsiveness
BolFLZ33	845	885	G-box	Plant growth and development	cis-acting regulatory element involved in light responsiveness
BolFLZ33	865	905	G-box	Plant growth and development	cis-acting regulatory element involved in light responsiveness
BolFLZ33	866	906	G-box	Plant growth and development	cis-acting regulatory element involved in light responsiveness
BolFLZ33	867	907	G-box	Plant growth and development	cis-acting regulatory element involved in light responsiveness
BolFLZ35	557	597	G-Box	Plant growth and development	cis-acting regulatory element involved in light responsiveness
BolFLZ35	966	1006	G-Box	Plant growth and development	cis-acting regulatory element involved in light responsiveness
BolFLZ35	557	597	G-box	Plant growth and development	cis-acting regulatory element involved in light responsiveness
BolFLZ35	793	833	G-box	Plant growth and development	cis-acting regulatory element involved in light responsiveness
BolFLZ35	1764	1804	G-box	Plant growth and development	cis-acting regulatory element involved in light responsiveness
BolFLZ36	1441	1481	G-Box	Plant growth and development	cis-acting regulatory element involved in light responsiveness
BolFLZ4	180	220	G-box	Plant growth and development	cis-acting regulatory element involved in light responsiveness
BolFLZ4	616	656	G-box	Plant growth and development	cis-acting regulatory element involved in light responsiveness
BolFLZ4	640	680	G-box	Plant growth and development	cis-acting regulatory element involved in light responsiveness
BolFLZ4	641	681	G-box	Plant growth and development	cis-acting regulatory element involved in light responsiveness
BolFLZ4	664	704	G-box	Plant growth and development	cis-acting regulatory element involved in light responsiveness
BolFLZ4	665	705	G-box	Plant growth and development	cis-acting regulatory element involved in light responsiveness
BolFLZ4	1772	1812	G-box	Plant growth and development	cis-acting regulatory element involved in light responsiveness
BolFLZ4	1772	1812	G-Box	Plant growth and development	cis-acting regulatory element involved in light responsiveness
BolFLZ5	44	84	G-Box	Plant growth and development	cis-acting regulatory element involved in light responsiveness
BolFLZ5	124	164	G-Box	Plant growth and development	cis-acting regulatory element involved in light responsiveness
BolFLZ5	154	194	G-Box	Plant growth and development	cis-acting regulatory element involved in light responsiveness
BolFLZ5	807	847	G-Box	Plant growth and development	cis-acting regulatory element involved in light responsiveness
BolFLZ5	810	850	G-Box	Plant growth and development	cis-acting regulatory element involved in light responsiveness
BolFLZ5	886	926	G-Box	Plant growth and development	cis-acting regulatory element involved in light responsiveness
BolFLZ5	810	850	G-box	Plant growth and development	cis-acting regulatory element involved in light responsiveness
BolFLZ5	886	926	G-box	Plant growth and development	cis-acting regulatory element involved in light responsiveness
BolFLZ5	1401	1441	G-box	Plant growth and development	cis-acting regulatory element involved in light responsiveness
BolFLZ6	598	638	G-Box	Plant growth and development	cis-acting regulatory element involved in light responsiveness
BolFLZ6	1727	1767	G-Box	Plant growth and development	cis-acting regulatory element involved in light responsiveness
BolFLZ6	240	280	G-box	Plant growth and development	cis-acting regulatory element involved in light responsiveness
BolFLZ7	1333	1373	G-box	Plant growth and development	cis-acting regulatory element involved in light responsiveness
BolFLZ8	199	239	G-Box	Plant growth and development	cis-acting regulatory element involved in light responsiveness
BolFLZ8	736	776	G-Box	Plant growth and development	cis-acting regulatory element involved in light responsiveness
BolFLZ8	52	92	G-box	Plant growth and development	cis-acting regulatory element involved in light responsiveness
BolFLZ8	208	248	G-box	Plant growth and development	cis-acting regulatory element involved in light responsiveness
BolFLZ8	735	775	G-box	Plant growth and development	cis-acting regulatory element involved in light responsiveness
BolFLZ8	736	776	G-box	Plant growth and development	cis-acting regulatory element involved in light responsiveness
BolFLZ8	1788	1828	G-box	Plant growth and development	cis-acting regulatory element involved in light responsiveness
BolFLZ9	1130	1170	G-box	Plant growth and development	cis-acting regulatory element involved in light responsiveness
BolFLZ9	1819	1859	G-box	Plant growth and development	cis-acting regulatory element involved in light responsiveness
BolFLZ9	1596	1636	G-Box	Plant growth and development	cis-acting regulatory element involved in light responsiveness
BolFLZ1	667	707	GCN4_motif	Plant growth and development	cis-regulatory element involved in endosperm expression
BolFLZ16	564	604	GCN4_motif	Plant growth and development	cis-regulatory element involved in endosperm expression
BolFLZ27	123	163	GCN4_motif	Plant growth and development	cis-regulatory element involved in endosperm expression
BolFLZ8	18	58	GCN4_motif	Plant growth and development	cis-regulatory element involved in endosperm expression
BolFLZ9	663	703	GCN4_motif	Plant growth and development	cis-regulatory element involved in endosperm expression
BolFLZ1	1072	1112	GT1-motif	Plant growth and development	light responsive element
BolFLZ1	1565	1605	GT1-motif	Plant growth and development	light responsive element
BolFLZ10	585	625	GT1-motif	Plant growth and development	light responsive element
BolFLZ11	462	502	GT1-motif	Plant growth and development	light responsive element
BolFLZ11	463	503	GT1-motif	Plant growth and development	light responsive element
BolFLZ11	1317	1357	GT1-motif	Plant growth and development	light responsive element
BolFLZ13	304	344	GT1-motif	Plant growth and development	light responsive element
BolFLZ13	348	388	GT1-motif	Plant growth and development	light responsive element
BolFLZ14	278	318	GT1-motif	Plant growth and development	light responsive element
BolFLZ15	1336	1376	GT1-motif	Plant growth and development	light responsive element
BolFLZ15	1371	1411	GT1-motif	Plant growth and development	light responsive element
BolFLZ17	-18	22	GT1-motif	Plant growth and development	light responsive element
BolFLZ17	633	673	GT1-motif	Plant growth and development	light responsive element
BolFLZ17	1298	1338	GT1-motif	Plant growth and development	light responsive element
BolFLZ17	1299	1339	GT1-motif	Plant growth and development	light responsive element
BolFLZ18	801	841	GT1-motif	Plant growth and development	light responsive element
BolFLZ2	581	621	GT1-motif	Plant growth and development	light responsive element
BolFLZ20	797	837	GT1-motif	Plant growth and development	light responsive element
BolFLZ21	320	360	GT1-motif	Plant growth and development	light responsive element
BolFLZ24	1662	1702	GT1-motif	Plant growth and development	light responsive element
BolFLZ25	1083	1123	GT1-motif	Plant growth and development	light responsive element
BolFLZ25	1382	1422	GT1-motif	Plant growth and development	light responsive element
BolFLZ26	987	1027	GT1-motif	Plant growth and development	light responsive element
BolFLZ28	894	934	GT1-motif	Plant growth and development	light responsive element
BolFLZ3	334	374	GT1-motif	Plant growth and development	light responsive element
BolFLZ3	335	375	GT1-motif	Plant growth and development	light responsive element
BolFLZ30	712	752	GT1-motif	Plant growth and development	light responsive element
BolFLZ32	1593	1633	GT1-motif	Plant growth and development	light responsive element
BolFLZ32	1928	1968	GT1-motif	Plant growth and development	light responsive element
BolFLZ32	1929	1969	GT1-motif	Plant growth and development	light responsive element
BolFLZ33	189	229	GT1-motif	Plant growth and development	light responsive element
BolFLZ34	898	938	GT1-motif	Plant growth and development	light responsive element
BolFLZ34	909	949	GT1-motif	Plant growth and development	light responsive element
BolFLZ36	857	897	GT1-motif	Plant growth and development	light responsive element
BolFLZ6	202	242	GT1-motif	Plant growth and development	light responsive element
BolFLZ6	714	754	GT1-motif	Plant growth and development	light responsive element
BolFLZ7	1438	1478	GT1-motif	Plant growth and development	light responsive element
BolFLZ8	719	759	GT1-motif	Plant growth and development	light responsive element
BolFLZ8	928	968	GT1-motif	Plant growth and development	light responsive element
BolFLZ1	536	576	I-box	Plant growth and development	part of a light responsive element
BolFLZ1	898	938	I-box	Plant growth and development	part of a light responsive element
BolFLZ16	926	966	I-box	Plant growth and development	part of a light responsive element
BolFLZ18	78	118	I-box	Plant growth and development	part of a light responsive element
BolFLZ18	80	120	I-box	Plant growth and development	part of a light responsive element
BolFLZ2	1955	1995	I-box	Plant growth and development	part of a light responsive element
BolFLZ22	178	218	I-box	Plant growth and development	part of a light responsive element
BolFLZ22	1344	1384	I-box	Plant growth and development	part of a light responsive element
BolFLZ24	669	709	I-box	Plant growth and development	part of a light responsive element
BolFLZ27	751	791	I-box	Plant growth and development	part of a light responsive element
BolFLZ27	755	795	I-box	Plant growth and development	part of a light responsive element
BolFLZ27	757	797	I-box	Plant growth and development	part of a light responsive element
BolFLZ27	1556	1596	I-box	Plant growth and development	part of a light responsive element
BolFLZ33	1715	1755	I-box	Plant growth and development	part of a light responsive element
BolFLZ6	35	75	I-box	Plant growth and development	part of a light responsive element
BolFLZ10	1493	1533	LTR	Abiotic and biotic stresses	cis-acting element involved in low-temperature responsiveness
BolFLZ11	1389	1429	LTR	Abiotic and biotic stresses	cis-acting element involved in low-temperature responsiveness
BolFLZ12	88	128	LTR	Abiotic and biotic stresses	cis-acting element involved in low-temperature responsiveness
BolFLZ13	17	57	LTR	Abiotic and biotic stresses	cis-acting element involved in low-temperature responsiveness
BolFLZ13	57	97	LTR	Abiotic and biotic stresses	cis-acting element involved in low-temperature responsiveness
BolFLZ13	89	129	LTR	Abiotic and biotic stresses	cis-acting element involved in low-temperature responsiveness
BolFLZ14	1021	1061	LTR	Abiotic and biotic stresses	cis-acting element involved in low-temperature responsiveness
BolFLZ14	1151	1191	LTR	Abiotic and biotic stresses	cis-acting element involved in low-temperature responsiveness
BolFLZ15	1537	1577	LTR	Abiotic and biotic stresses	cis-acting element involved in low-temperature responsiveness
BolFLZ17	252	292	LTR	Abiotic and biotic stresses	cis-acting element involved in low-temperature responsiveness
BolFLZ17	493	533	LTR	Abiotic and biotic stresses	cis-acting element involved in low-temperature responsiveness
BolFLZ17	767	807	LTR	Abiotic and biotic stresses	cis-acting element involved in low-temperature responsiveness
BolFLZ18	586	626	LTR	Abiotic and biotic stresses	cis-acting element involved in low-temperature responsiveness
BolFLZ21	801	841	LTR	Abiotic and biotic stresses	cis-acting element involved in low-temperature responsiveness
BolFLZ23	1327	1367	LTR	Abiotic and biotic stresses	cis-acting element involved in low-temperature responsiveness
BolFLZ31	976	1016	LTR	Abiotic and biotic stresses	cis-acting element involved in low-temperature responsiveness
BolFLZ31	1201	1241	LTR	Abiotic and biotic stresses	cis-acting element involved in low-temperature responsiveness
BolFLZ32	642	682	LTR	Abiotic and biotic stresses	cis-acting element involved in low-temperature responsiveness
BolFLZ33	966	1006	LTR	Abiotic and biotic stresses	cis-acting element involved in low-temperature responsiveness
BolFLZ33	980	1020	LTR	Abiotic and biotic stresses	cis-acting element involved in low-temperature responsiveness
BolFLZ33	988	1028	LTR	Abiotic and biotic stresses	cis-acting element involved in low-temperature responsiveness
BolFLZ33	996	1036	LTR	Abiotic and biotic stresses	cis-acting element involved in low-temperature responsiveness
BolFLZ5	1110	1150	LTR	Abiotic and biotic stresses	cis-acting element involved in low-temperature responsiveness
BolFLZ5	1155	1195	LTR	Abiotic and biotic stresses	cis-acting element involved in low-temperature responsiveness
BolFLZ5	1193	1233	LTR	Abiotic and biotic stresses	cis-acting element involved in low-temperature responsiveness
BolFLZ7	134	174	LTR	Abiotic and biotic stresses	cis-acting element involved in low-temperature responsiveness
BolFLZ9	1037	1077	LTR	Abiotic and biotic stresses	cis-acting element involved in low-temperature responsiveness
BolFLZ11	15	55	MBS	Abiotic and biotic stresses	MYB binding site involved in drought-inducibility
BolFLZ11	1642	1682	MBS	Abiotic and biotic stresses	MYB binding site involved in drought-inducibility
BolFLZ15	450	490	MBS	Abiotic and biotic stresses	MYB binding site involved in drought-inducibility
BolFLZ16	465	505	MBS	Abiotic and biotic stresses	MYB binding site involved in drought-inducibility
BolFLZ2	1389	1429	MBS	Abiotic and biotic stresses	MYB binding site involved in drought-inducibility
BolFLZ2	1603	1643	MBS	Abiotic and biotic stresses	MYB binding site involved in drought-inducibility
BolFLZ26	441	481	MBS	Abiotic and biotic stresses	MYB binding site involved in drought-inducibility
BolFLZ29	207	247	MBS	Abiotic and biotic stresses	MYB binding site involved in drought-inducibility
BolFLZ32	1025	1065	MBS	Abiotic and biotic stresses	MYB binding site involved in drought-inducibility
BolFLZ6	987	1027	MBS	Abiotic and biotic stresses	MYB binding site involved in drought-inducibility
BolFLZ9	1166	1206	MBS	Abiotic and biotic stresses	MYB binding site involved in drought-inducibility
BolFLZ15	1513	1553	MRE	Plant growth and development	MYB binding site involved in light responsiveness
BolFLZ17	1863	1903	MRE	Plant growth and development	MYB binding site involved in light responsiveness
BolFLZ2	578	618	MRE	Plant growth and development	MYB binding site involved in light responsiveness
BolFLZ20	504	544	MRE	Plant growth and development	MYB binding site involved in light responsiveness
BolFLZ20	794	834	MRE	Plant growth and development	MYB binding site involved in light responsiveness
BolFLZ21	91	131	MRE	Plant growth and development	MYB binding site involved in light responsiveness
BolFLZ25	908	948	MRE	Plant growth and development	MYB binding site involved in light responsiveness
BolFLZ29	986	1026	MRE	Plant growth and development	MYB binding site involved in light responsiveness
BolFLZ30	709	749	MRE	Plant growth and development	MYB binding site involved in light responsiveness
BolFLZ34	1461	1501	MRE	Plant growth and development	MYB binding site involved in light responsiveness
BolFLZ4	1672	1712	MRE	Plant growth and development	MYB binding site involved in light responsiveness
BolFLZ8	348	388	MRE	Plant growth and development	MYB binding site involved in light responsiveness
BolFLZ9	1606	1646	MRE	Plant growth and development	MYB binding site involved in light responsiveness
BolFLZ1	525	565	MYB	Abiotic and biotic stresses
BolFLZ1	1566	1606	MYB	Abiotic and biotic stresses
BolFLZ1	1497	1537	Myb	Abiotic and biotic stresses
BolFLZ10	378	418	MYB	Abiotic and biotic stresses
BolFLZ10	1887	1927	Myb	Abiotic and biotic stresses
BolFLZ11	15	55	Myb	Abiotic and biotic stresses
BolFLZ11	1625	1665	Myb	Abiotic and biotic stresses
BolFLZ11	1642	1682	Myb	Abiotic and biotic stresses
BolFLZ11	271	311	MYB	Abiotic and biotic stresses
BolFLZ11	1318	1358	MYB	Abiotic and biotic stresses
BolFLZ11	1380	1420	MYB	Abiotic and biotic stresses
BolFLZ11	1599	1639	MYB	Abiotic and biotic stresses
BolFLZ11	1738	1778	MYB	Abiotic and biotic stresses
BolFLZ12	886	926	MYB	Abiotic and biotic stresses
BolFLZ12	1458	1498	MYB	Abiotic and biotic stresses
BolFLZ12	1851	1891	MYB	Abiotic and biotic stresses
BolFLZ12	1871	1911	Myb	Abiotic and biotic stresses
BolFLZ13	72	112	MYB	Abiotic and biotic stresses
BolFLZ14	157	197	MYB	Abiotic and biotic stresses
BolFLZ14	279	319	MYB	Abiotic and biotic stresses
BolFLZ14	522	562	MYB	Abiotic and biotic stresses
BolFLZ14	1547	1587	MYB	Abiotic and biotic stresses
BolFLZ15	450	490	Myb	Abiotic and biotic stresses
BolFLZ15	966	1006	Myb	Abiotic and biotic stresses
BolFLZ15	1954	1994	Myb	Abiotic and biotic stresses
BolFLZ15	187	227	MYB	Abiotic and biotic stresses
BolFLZ15	733	773	MYB	Abiotic and biotic stresses
BolFLZ15	1337	1377	MYB	Abiotic and biotic stresses
BolFLZ15	1370	1410	MYB	Abiotic and biotic stresses
BolFLZ15	1561	1601	MYB	Abiotic and biotic stresses
BolFLZ16	465	505	Myb	Abiotic and biotic stresses
BolFLZ16	1668	1708	Myb	Abiotic and biotic stresses
BolFLZ16	10	50	MYB	Abiotic and biotic stresses
BolFLZ16	501	541	MYB	Abiotic and biotic stresses
BolFLZ17	1491	1531	Myb	Abiotic and biotic stresses
BolFLZ17	229	269	MYB	Abiotic and biotic stresses
BolFLZ17	1125	1165	MYB	Abiotic and biotic stresses
BolFLZ17	1300	1340	MYB	Abiotic and biotic stresses
BolFLZ18	14	54	MYB	Abiotic and biotic stresses
BolFLZ18	1819	1859	MYB	Abiotic and biotic stresses
BolFLZ19	1264	1304	Myb	Abiotic and biotic stresses
BolFLZ19	1753	1793	Myb	Abiotic and biotic stresses
BolFLZ19	481	521	MYB	Abiotic and biotic stresses
BolFLZ2	537	577	MYB	Abiotic and biotic stresses
BolFLZ2	955	995	MYB	Abiotic and biotic stresses
BolFLZ2	1157	1197	MYB	Abiotic and biotic stresses
BolFLZ2	1619	1659	MYB	Abiotic and biotic stresses
BolFLZ2	704	744	Myb	Abiotic and biotic stresses
BolFLZ2	1316	1356	Myb	Abiotic and biotic stresses
BolFLZ2	1369	1409	Myb	Abiotic and biotic stresses
BolFLZ2	1389	1429	Myb	Abiotic and biotic stresses
BolFLZ2	1603	1643	Myb	Abiotic and biotic stresses
BolFLZ20	543	583	MYB	Abiotic and biotic stresses
BolFLZ20	607	647	MYB	Abiotic and biotic stresses
BolFLZ20	680	720	MYB	Abiotic and biotic stresses
BolFLZ20	898	938	Myb	Abiotic and biotic stresses
BolFLZ21	1595	1635	Myb	Abiotic and biotic stresses
BolFLZ21	125	165	MYB	Abiotic and biotic stresses
BolFLZ21	696	736	MYB	Abiotic and biotic stresses
BolFLZ21	1328	1368	MYB	Abiotic and biotic stresses
BolFLZ22	1303	1343	MYB	Abiotic and biotic stresses
BolFLZ22	1336	1376	MYB	Abiotic and biotic stresses
BolFLZ22	1740	1780	MYB	Abiotic and biotic stresses
BolFLZ24	390	430	MYB	Abiotic and biotic stresses
BolFLZ24	1079	1119	MYB	Abiotic and biotic stresses
BolFLZ24	1555	1595	MYB	Abiotic and biotic stresses
BolFLZ25	523	563	MYB	Abiotic and biotic stresses
BolFLZ25	647	687	MYB	Abiotic and biotic stresses
BolFLZ25	1082	1122	MYB	Abiotic and biotic stresses
BolFLZ25	1546	1586	MYB	Abiotic and biotic stresses
BolFLZ25	526	566	Myb	Abiotic and biotic stresses
BolFLZ26	995	1035	MYB	Abiotic and biotic stresses
BolFLZ26	1513	1553	MYB	Abiotic and biotic stresses
BolFLZ26	1788	1828	MYB	Abiotic and biotic stresses
BolFLZ26	441	481	Myb	Abiotic and biotic stresses
BolFLZ27	25	65	MYB	Abiotic and biotic stresses
BolFLZ27	166	206	MYB	Abiotic and biotic stresses
BolFLZ27	266	306	MYB	Abiotic and biotic stresses
BolFLZ27	689	729	MYB	Abiotic and biotic stresses
BolFLZ27	863	903	MYB	Abiotic and biotic stresses
BolFLZ27	1000	1040	MYB	Abiotic and biotic stresses
BolFLZ27	1048	1088	MYB	Abiotic and biotic stresses
BolFLZ27	1572	1612	MYB	Abiotic and biotic stresses
BolFLZ28	856	896	Myb	Abiotic and biotic stresses
BolFLZ28	1510	1550	Myb	Abiotic and biotic stresses
BolFLZ28	771	811	MYB	Abiotic and biotic stresses
BolFLZ28	1682	1722	MYB	Abiotic and biotic stresses
BolFLZ29	711	751	MYB	Abiotic and biotic stresses
BolFLZ29	207	247	Myb	Abiotic and biotic stresses
BolFLZ3	386	426	MYB	Abiotic and biotic stresses
BolFLZ3	691	731	MYB	Abiotic and biotic stresses
BolFLZ3	1792	1832	MYB	Abiotic and biotic stresses
BolFLZ3	1711	1751	Myb	Abiotic and biotic stresses
BolFLZ30	821	861	MYB	Abiotic and biotic stresses
BolFLZ30	934	974	MYB	Abiotic and biotic stresses
BolFLZ30	1062	1102	MYB	Abiotic and biotic stresses
BolFLZ30	706	746	Myb	Abiotic and biotic stresses
BolFLZ31	1936	1976	Myb	Abiotic and biotic stresses
BolFLZ31	-11	29	MYB	Abiotic and biotic stresses
BolFLZ31	0	40	MYB	Abiotic and biotic stresses
BolFLZ31	590	630	MYB	Abiotic and biotic stresses
BolFLZ31	1458	1498	MYB	Abiotic and biotic stresses
BolFLZ32	1025	1065	Myb	Abiotic and biotic stresses
BolFLZ32	1592	1632	MYB	Abiotic and biotic stresses
BolFLZ32	1723	1763	MYB	Abiotic and biotic stresses
BolFLZ33	188	228	MYB	Abiotic and biotic stresses
BolFLZ33	628	668	MYB	Abiotic and biotic stresses
BolFLZ34	899	939	MYB	Abiotic and biotic stresses
BolFLZ34	1237	1277	MYB	Abiotic and biotic stresses
BolFLZ34	1798	1838	MYB	Abiotic and biotic stresses
BolFLZ34	1935	1975	MYB	Abiotic and biotic stresses
BolFLZ34	841	881	Myb	Abiotic and biotic stresses
BolFLZ34	1088	1128	Myb	Abiotic and biotic stresses
BolFLZ35	779	819	MYB	Abiotic and biotic stresses
BolFLZ35	1343	1383	Myb	Abiotic and biotic stresses
BolFLZ36	1872	1912	MYB	Abiotic and biotic stresses
BolFLZ4	285	325	MYB	Abiotic and biotic stresses
BolFLZ4	1139	1179	MYB	Abiotic and biotic stresses
BolFLZ5	942	982	MYB	Abiotic and biotic stresses
BolFLZ5	1510	1550	MYB	Abiotic and biotic stresses
BolFLZ6	151	191	MYB	Abiotic and biotic stresses
BolFLZ6	203	243	MYB	Abiotic and biotic stresses
BolFLZ6	914	954	MYB	Abiotic and biotic stresses
BolFLZ6	1467	1507	MYB	Abiotic and biotic stresses
BolFLZ6	987	1027	Myb	Abiotic and biotic stresses
BolFLZ7	576	616	MYB	Abiotic and biotic stresses
BolFLZ7	1221	1261	MYB	Abiotic and biotic stresses
BolFLZ7	1584	1624	MYB	Abiotic and biotic stresses
BolFLZ7	1846	1886	MYB	Abiotic and biotic stresses
BolFLZ8	611	651	MYB	Abiotic and biotic stresses
BolFLZ8	700	740	MYB	Abiotic and biotic stresses
BolFLZ8	718	758	MYB	Abiotic and biotic stresses
BolFLZ8	927	967	MYB	Abiotic and biotic stresses
BolFLZ8	1815	1855	MYB	Abiotic and biotic stresses
BolFLZ9	889	929	Myb	Abiotic and biotic stresses
BolFLZ9	1166	1206	Myb	Abiotic and biotic stresses
BolFLZ1	162	202	MYC	Abiotic and biotic stresses
BolFLZ1	288	328	MYC	Abiotic and biotic stresses
BolFLZ1	1340	1380	MYC	Abiotic and biotic stresses
BolFLZ1	1840	1880	MYC	Abiotic and biotic stresses
BolFLZ10	128	168	MYC	Abiotic and biotic stresses
BolFLZ10	2	42	Myc	Abiotic and biotic stresses
BolFLZ10	1953	1993	Myc	Abiotic and biotic stresses
BolFLZ11	-8	32	MYC	Abiotic and biotic stresses
BolFLZ11	800	840	MYC	Abiotic and biotic stresses
BolFLZ11	1477	1517	MYC	Abiotic and biotic stresses
BolFLZ11	1591	1631	MYC	Abiotic and biotic stresses
BolFLZ11	1880	1920	MYC	Abiotic and biotic stresses
BolFLZ12	1601	1641	MYC	Abiotic and biotic stresses
BolFLZ12	1701	1741	MYC	Abiotic and biotic stresses
BolFLZ13	1914	1954	Myc	Abiotic and biotic stresses
BolFLZ13	201	241	MYC	Abiotic and biotic stresses
BolFLZ13	215	255	MYC	Abiotic and biotic stresses
BolFLZ13	1271	1311	MYC	Abiotic and biotic stresses
BolFLZ13	1506	1546	MYC	Abiotic and biotic stresses
BolFLZ14	1159	1199	MYC	Abiotic and biotic stresses
BolFLZ14	1412	1452	MYC	Abiotic and biotic stresses
BolFLZ14	1421	1461	MYC	Abiotic and biotic stresses
BolFLZ15	234	274	MYC	Abiotic and biotic stresses
BolFLZ15	1040	1080	MYC	Abiotic and biotic stresses
BolFLZ15	1079	1119	MYC	Abiotic and biotic stresses
BolFLZ16	398	438	MYC	Abiotic and biotic stresses
BolFLZ16	857	897	MYC	Abiotic and biotic stresses
BolFLZ16	1187	1227	MYC	Abiotic and biotic stresses
BolFLZ17	730	770	MYC	Abiotic and biotic stresses
BolFLZ17	1013	1053	Myc	Abiotic and biotic stresses
BolFLZ18	514	554	MYC	Abiotic and biotic stresses
BolFLZ18	1465	1505	MYC	Abiotic and biotic stresses
BolFLZ19	986	1026	MYC	Abiotic and biotic stresses
BolFLZ19	1020	1060	MYC	Abiotic and biotic stresses
BolFLZ2	518	558	Myc	Abiotic and biotic stresses
BolFLZ2	1787	1827	Myc	Abiotic and biotic stresses
BolFLZ2	12	52	MYC	Abiotic and biotic stresses
BolFLZ2	563	603	MYC	Abiotic and biotic stresses
BolFLZ2	876	916	MYC	Abiotic and biotic stresses
BolFLZ20	938	978	MYC	Abiotic and biotic stresses
BolFLZ20	1625	1665	MYC	Abiotic and biotic stresses
BolFLZ21	161	201	MYC	Abiotic and biotic stresses
BolFLZ21	571	611	MYC	Abiotic and biotic stresses
BolFLZ21	1435	1475	Myc	Abiotic and biotic stresses
BolFLZ21	1521	1561	Myc	Abiotic and biotic stresses
BolFLZ21	1722	1762	Myc	Abiotic and biotic stresses
BolFLZ21	1740	1780	Myc	Abiotic and biotic stresses
BolFLZ22	-8	32	Myc	Abiotic and biotic stresses
BolFLZ22	1499	1539	Myc	Abiotic and biotic stresses
BolFLZ22	221	261	MYC	Abiotic and biotic stresses
BolFLZ22	948	988	MYC	Abiotic and biotic stresses
BolFLZ23	74	114	MYC	Abiotic and biotic stresses
BolFLZ23	130	170	MYC	Abiotic and biotic stresses
BolFLZ23	810	850	MYC	Abiotic and biotic stresses
BolFLZ23	1179	1219	MYC	Abiotic and biotic stresses
BolFLZ23	1202	1242	MYC	Abiotic and biotic stresses
BolFLZ23	1289	1329	MYC	Abiotic and biotic stresses
BolFLZ23	1572	1612	MYC	Abiotic and biotic stresses
BolFLZ23	1925	1965	Myc	Abiotic and biotic stresses
BolFLZ24	182	222	MYC	Abiotic and biotic stresses
BolFLZ24	203	243	MYC	Abiotic and biotic stresses
BolFLZ24	237	277	MYC	Abiotic and biotic stresses
BolFLZ24	1250	1290	MYC	Abiotic and biotic stresses
BolFLZ24	1331	1371	MYC	Abiotic and biotic stresses
BolFLZ25	231	271	Myc	Abiotic and biotic stresses
BolFLZ25	893	933	MYC	Abiotic and biotic stresses
BolFLZ25	900	940	MYC	Abiotic and biotic stresses
BolFLZ25	940	980	MYC	Abiotic and biotic stresses
BolFLZ25	1131	1171	MYC	Abiotic and biotic stresses
BolFLZ25	1298	1338	MYC	Abiotic and biotic stresses
BolFLZ25	1595	1635	MYC	Abiotic and biotic stresses
BolFLZ25	1742	1782	MYC	Abiotic and biotic stresses
BolFLZ26	1110	1150	MYC	Abiotic and biotic stresses
BolFLZ26	1852	1892	Myc	Abiotic and biotic stresses
BolFLZ27	483	523	MYC	Abiotic and biotic stresses
BolFLZ27	628	668	MYC	Abiotic and biotic stresses
BolFLZ27	1059	1099	MYC	Abiotic and biotic stresses
BolFLZ28	94	134	MYC	Abiotic and biotic stresses
BolFLZ28	159	199	MYC	Abiotic and biotic stresses
BolFLZ28	649	689	MYC	Abiotic and biotic stresses
BolFLZ29	155	195	MYC	Abiotic and biotic stresses
BolFLZ29	707	747	MYC	Abiotic and biotic stresses
BolFLZ29	1109	1149	MYC	Abiotic and biotic stresses
BolFLZ29	1411	1451	MYC	Abiotic and biotic stresses
BolFLZ3	163	203	Myc	Abiotic and biotic stresses
BolFLZ3	1731	1771	Myc	Abiotic and biotic stresses
BolFLZ3	818	858	MYC	Abiotic and biotic stresses
BolFLZ30	1248	1288	MYC	Abiotic and biotic stresses
BolFLZ30	1377	1417	MYC	Abiotic and biotic stresses
BolFLZ30	1892	1932	MYC	Abiotic and biotic stresses
BolFLZ31	191	231	MYC	Abiotic and biotic stresses
BolFLZ31	216	256	MYC	Abiotic and biotic stresses
BolFLZ31	836	876	MYC	Abiotic and biotic stresses
BolFLZ31	853	893	MYC	Abiotic and biotic stresses
BolFLZ31	889	929	MYC	Abiotic and biotic stresses
BolFLZ31	1109	1149	MYC	Abiotic and biotic stresses
BolFLZ31	1630	1670	Myc	Abiotic and biotic stresses
BolFLZ32	1834	1874	MYC	Abiotic and biotic stresses
BolFLZ33	236	276	MYC	Abiotic and biotic stresses
BolFLZ33	1223	1263	MYC	Abiotic and biotic stresses
BolFLZ34	1259	1299	MYC	Abiotic and biotic stresses
BolFLZ34	1858	1898	Myc	Abiotic and biotic stresses
BolFLZ35	0	40	MYC	Abiotic and biotic stresses
BolFLZ35	1156	1196	MYC	Abiotic and biotic stresses
BolFLZ35	1266	1306	MYC	Abiotic and biotic stresses
BolFLZ35	1534	1574	MYC	Abiotic and biotic stresses
BolFLZ35	611	651	Myc	Abiotic and biotic stresses
BolFLZ35	1634	1674	Myc	Abiotic and biotic stresses
BolFLZ36	675	715	Myc	Abiotic and biotic stresses
BolFLZ36	1417	1457	MYC	Abiotic and biotic stresses
BolFLZ4	132	172	MYC	Abiotic and biotic stresses
BolFLZ4	912	952	MYC	Abiotic and biotic stresses
BolFLZ4	1283	1323	MYC	Abiotic and biotic stresses
BolFLZ4	1014	1054	Myc	Abiotic and biotic stresses
BolFLZ4	1526	1566	Myc	Abiotic and biotic stresses
BolFLZ4	1551	1591	Myc	Abiotic and biotic stresses
BolFLZ4	1576	1616	Myc	Abiotic and biotic stresses
BolFLZ4	1585	1625	Myc	Abiotic and biotic stresses
BolFLZ4	1603	1643	Myc	Abiotic and biotic stresses
BolFLZ4	1612	1652	Myc	Abiotic and biotic stresses
BolFLZ4	1637	1677	Myc	Abiotic and biotic stresses
BolFLZ4	1662	1702	Myc	Abiotic and biotic stresses
BolFLZ5	1077	1117	MYC	Abiotic and biotic stresses
BolFLZ5	51	91	Myc	Abiotic and biotic stresses
BolFLZ5	1892	1932	Myc	Abiotic and biotic stresses
BolFLZ6	639	679	Myc	Abiotic and biotic stresses
BolFLZ6	1043	1083	MYC	Abiotic and biotic stresses
BolFLZ6	1298	1338	MYC	Abiotic and biotic stresses
BolFLZ6	1453	1493	MYC	Abiotic and biotic stresses
BolFLZ6	1527	1567	MYC	Abiotic and biotic stresses
BolFLZ6	1632	1672	MYC	Abiotic and biotic stresses
BolFLZ7	58	98	Myc	Abiotic and biotic stresses
BolFLZ7	86	126	MYC	Abiotic and biotic stresses
BolFLZ7	448	488	MYC	Abiotic and biotic stresses
BolFLZ7	1415	1455	MYC	Abiotic and biotic stresses
BolFLZ7	1449	1489	MYC	Abiotic and biotic stresses
BolFLZ8	604	644	MYC	Abiotic and biotic stresses
BolFLZ8	1118	1158	MYC	Abiotic and biotic stresses
BolFLZ9	645	685	MYC	Abiotic and biotic stresses
BolFLZ9	1843	1883	MYC	Abiotic and biotic stresses
BolFLZ10	1190	1230	P-box	Phytohormone responsive	gibberellin-responsive element
BolFLZ19	1164	1204	P-box	Phytohormone responsive	gibberellin-responsive element
BolFLZ27	1530	1570	P-box	Phytohormone responsive	gibberellin-responsive element
BolFLZ33	337	377	P-box	Phytohormone responsive	gibberellin-responsive element
BolFLZ35	396	436	P-box	Phytohormone responsive	gibberellin-responsive element
BolFLZ6	1083	1123	P-box	Phytohormone responsive	gibberellin-responsive element
BolFLZ9	88	128	P-box	Phytohormone responsive	gibberellin-responsive element
BolFLZ35	1152	1192	RY-element	Plant growth and development	cis-acting regulatory element involved in seed-specific regulation
BolFLZ8	516	556	RY-element	Plant growth and development	cis-acting regulatory element involved in seed-specific regulation
BolFLZ14	1178	1218	Sp1	Plant growth and development	light responsive element
BolFLZ2	1298	1338	Sp1	Plant growth and development	light responsive element
BolFLZ1	1892	1932	STRE	Abiotic and biotic stresses
BolFLZ10	114	154	STRE	Abiotic and biotic stresses
BolFLZ10	397	437	STRE	Abiotic and biotic stresses
BolFLZ10	501	541	STRE	Abiotic and biotic stresses
BolFLZ10	1167	1207	STRE	Abiotic and biotic stresses
BolFLZ12	-16	24	STRE	Abiotic and biotic stresses
BolFLZ13	1320	1360	STRE	Abiotic and biotic stresses
BolFLZ15	519	559	STRE	Abiotic and biotic stresses
BolFLZ15	786	826	STRE	Abiotic and biotic stresses
BolFLZ15	1148	1188	STRE	Abiotic and biotic stresses
BolFLZ15	1614	1654	STRE	Abiotic and biotic stresses
BolFLZ15	1884	1924	STRE	Abiotic and biotic stresses
BolFLZ16	1237	1277	STRE	Abiotic and biotic stresses
BolFLZ16	1909	1949	STRE	Abiotic and biotic stresses
BolFLZ17	98	138	STRE	Abiotic and biotic stresses
BolFLZ17	143	183	STRE	Abiotic and biotic stresses
BolFLZ17	1841	1881	STRE	Abiotic and biotic stresses
BolFLZ18	1298	1338	STRE	Abiotic and biotic stresses
BolFLZ2	1843	1883	STRE	Abiotic and biotic stresses
BolFLZ22	1452	1492	STRE	Abiotic and biotic stresses
BolFLZ24	21	61	STRE	Abiotic and biotic stresses
BolFLZ26	1861	1901	STRE	Abiotic and biotic stresses
BolFLZ27	610	650	STRE	Abiotic and biotic stresses
BolFLZ27	1906	1946	STRE	Abiotic and biotic stresses
BolFLZ29	1539	1579	STRE	Abiotic and biotic stresses
BolFLZ29	1877	1917	STRE	Abiotic and biotic stresses
BolFLZ30	742	782	STRE	Abiotic and biotic stresses
BolFLZ31	904	944	STRE	Abiotic and biotic stresses
BolFLZ32	1737	1777	STRE	Abiotic and biotic stresses
BolFLZ34	1254	1294	STRE	Abiotic and biotic stresses
BolFLZ34	1837	1877	STRE	Abiotic and biotic stresses
BolFLZ35	1956	1996	STRE	Abiotic and biotic stresses
BolFLZ36	314	354	STRE	Abiotic and biotic stresses
BolFLZ36	702	742	STRE	Abiotic and biotic stresses
BolFLZ5	1702	1742	STRE	Abiotic and biotic stresses
BolFLZ6	725	765	STRE	Abiotic and biotic stresses
BolFLZ6	1693	1733	STRE	Abiotic and biotic stresses
BolFLZ6	1842	1882	STRE	Abiotic and biotic stresses
BolFLZ7	-8	32	STRE	Abiotic and biotic stresses
BolFLZ7	528	568	STRE	Abiotic and biotic stresses
BolFLZ7	680	720	STRE	Abiotic and biotic stresses
BolFLZ7	1908	1948	STRE	Abiotic and biotic stresses
BolFLZ8	1391	1431	STRE	Abiotic and biotic stresses
BolFLZ9	1338	1378	STRE	Abiotic and biotic stresses
BolFLZ15	668	708	TCCC-motif	Plant growth and development	part of a light responsive element
BolFLZ23	1514	1554	TCCC-motif	Plant growth and development	part of a light responsive element
BolFLZ28	1942	1982	TCCC-motif	Plant growth and development	part of a light responsive element
BolFLZ10	50	90	TC-rich repeats	Abiotic and biotic stresses	cis-acting element involved in defense and stress responsiveness
BolFLZ10	647	687	TC-rich repeats	Abiotic and biotic stresses	cis-acting element involved in defense and stress responsiveness
BolFLZ14	529	569	TC-rich repeats	Abiotic and biotic stresses	cis-acting element involved in defense and stress responsiveness
BolFLZ19	1123	1163	TC-rich repeats	Abiotic and biotic stresses	cis-acting element involved in defense and stress responsiveness
BolFLZ25	1357	1397	TC-rich repeats	Abiotic and biotic stresses	cis-acting element involved in defense and stress responsiveness
BolFLZ28	70	110	TC-rich repeats	Abiotic and biotic stresses	cis-acting element involved in defense and stress responsiveness
BolFLZ28	954	994	TC-rich repeats	Abiotic and biotic stresses	cis-acting element involved in defense and stress responsiveness
BolFLZ33	77	117	TC-rich repeats	Abiotic and biotic stresses	cis-acting element involved in defense and stress responsiveness
BolFLZ33	1970	2010	TC-rich repeats	Abiotic and biotic stresses	cis-acting element involved in defense and stress responsiveness
BolFLZ35	1022	1062	TC-rich repeats	Abiotic and biotic stresses	cis-acting element involved in defense and stress responsiveness
BolFLZ36	443	483	TC-rich repeats	Abiotic and biotic stresses	cis-acting element involved in defense and stress responsiveness
BolFLZ36	674	714	TC-rich repeats	Abiotic and biotic stresses	cis-acting element involved in defense and stress responsiveness
BolFLZ36	1158	1198	TC-rich repeats	Abiotic and biotic stresses	cis-acting element involved in defense and stress responsiveness
BolFLZ4	980	1020	TC-rich repeats	Abiotic and biotic stresses	cis-acting element involved in defense and stress responsiveness
BolFLZ4	1510	1550	TC-rich repeats	Abiotic and biotic stresses	cis-acting element involved in defense and stress responsiveness
BolFLZ5	530	570	TC-rich repeats	Abiotic and biotic stresses	cis-acting element involved in defense and stress responsiveness
BolFLZ6	252	292	TC-rich repeats	Abiotic and biotic stresses	cis-acting element involved in defense and stress responsiveness
BolFLZ7	835	875	TC-rich repeats	Abiotic and biotic stresses	cis-acting element involved in defense and stress responsiveness
BolFLZ8	398	438	TC-rich repeats	Abiotic and biotic stresses	cis-acting element involved in defense and stress responsiveness
BolFLZ9	834	874	TC-rich repeats	Abiotic and biotic stresses	cis-acting element involved in defense and stress responsiveness
BolFLZ1	836	876	TCT-motif	Plant growth and development	part of a light responsive element
BolFLZ1	1935	1975	TCT-motif	Plant growth and development	part of a light responsive element
BolFLZ12	1238	1278	TCT-motif	Plant growth and development	part of a light responsive element
BolFLZ13	889	929	TCT-motif	Plant growth and development	part of a light responsive element
BolFLZ13	1501	1541	TCT-motif	Plant growth and development	part of a light responsive element
BolFLZ13	1619	1659	TCT-motif	Plant growth and development	part of a light responsive element
BolFLZ14	1810	1850	TCT-motif	Plant growth and development	part of a light responsive element
BolFLZ18	935	975	TCT-motif	Plant growth and development	part of a light responsive element
BolFLZ19	601	641	TCT-motif	Plant growth and development	part of a light responsive element
BolFLZ19	1669	1709	TCT-motif	Plant growth and development	part of a light responsive element
BolFLZ20	1542	1582	TCT-motif	Plant growth and development	part of a light responsive element
BolFLZ21	263	303	TCT-motif	Plant growth and development	part of a light responsive element
BolFLZ21	532	572	TCT-motif	Plant growth and development	part of a light responsive element
BolFLZ22	-9	31	TCT-motif	Plant growth and development	part of a light responsive element
BolFLZ22	1587	1627	TCT-motif	Plant growth and development	part of a light responsive element
BolFLZ24	582	622	TCT-motif	Plant growth and development	part of a light responsive element
BolFLZ25	796	836	TCT-motif	Plant growth and development	part of a light responsive element
BolFLZ26	1539	1579	TCT-motif	Plant growth and development	part of a light responsive element
BolFLZ26	1840	1880	TCT-motif	Plant growth and development	part of a light responsive element
BolFLZ28	70	110	TCT-motif	Plant growth and development	part of a light responsive element
BolFLZ3	314	354	TCT-motif	Plant growth and development	part of a light responsive element
BolFLZ3	561	601	TCT-motif	Plant growth and development	part of a light responsive element
BolFLZ30	167	207	TCT-motif	Plant growth and development	part of a light responsive element
BolFLZ31	1124	1164	TCT-motif	Plant growth and development	part of a light responsive element
BolFLZ32	1154	1194	TCT-motif	Plant growth and development	part of a light responsive element
BolFLZ34	1846	1886	TCT-motif	Plant growth and development	part of a light responsive element
BolFLZ35	1026	1066	TCT-motif	Plant growth and development	part of a light responsive element
BolFLZ35	1380	1420	TCT-motif	Plant growth and development	part of a light responsive element
BolFLZ35	1636	1676	TCT-motif	Plant growth and development	part of a light responsive element
BolFLZ36	674	714	TCT-motif	Plant growth and development	part of a light responsive element
BolFLZ36	1162	1202	TCT-motif	Plant growth and development	part of a light responsive element
BolFLZ36	1223	1263	TCT-motif	Plant growth and development	part of a light responsive element
BolFLZ4	662	702	TCT-motif	Plant growth and development	part of a light responsive element
BolFLZ5	-15	25	TCT-motif	Plant growth and development	part of a light responsive element
BolFLZ5	4	44	TCT-motif	Plant growth and development	part of a light responsive element
BolFLZ5	53	93	TCT-motif	Plant growth and development	part of a light responsive element
BolFLZ5	1894	1934	TCT-motif	Plant growth and development	part of a light responsive element
BolFLZ6	1851	1891	TCT-motif	Plant growth and development	part of a light responsive element
BolFLZ7	57	97	TCT-motif	Plant growth and development	part of a light responsive element
BolFLZ7	294	334	TCT-motif	Plant growth and development	part of a light responsive element
BolFLZ7	1097	1137	TCT-motif	Plant growth and development	part of a light responsive element
BolFLZ9	745	785	TCT-motif	Plant growth and development	part of a light responsive element
BolFLZ9	1471	1511	TCT-motif	Plant growth and development	part of a light responsive element
BolFLZ1	1736	1776	TGACG-motif	Phytohormone responsive	cis-acting regulatory element involved in the MeJA-responsiveness
BolFLZ10	1699	1739	TGACG-motif	Phytohormone responsive	cis-acting regulatory element involved in the MeJA-responsiveness
BolFLZ13	835	875	TGACG-motif	Phytohormone responsive	cis-acting regulatory element involved in the MeJA-responsiveness
BolFLZ15	307	347	TGACG-motif	Phytohormone responsive	cis-acting regulatory element involved in the MeJA-responsiveness
BolFLZ15	1013	1053	TGACG-motif	Phytohormone responsive	cis-acting regulatory element involved in the MeJA-responsiveness
BolFLZ16	597	637	TGACG-motif	Phytohormone responsive	cis-acting regulatory element involved in the MeJA-responsiveness
BolFLZ17	292	332	TGACG-motif	Phytohormone responsive	cis-acting regulatory element involved in the MeJA-responsiveness
BolFLZ17	455	495	TGACG-motif	Phytohormone responsive	cis-acting regulatory element involved in the MeJA-responsiveness
BolFLZ18	27	67	TGACG-motif	Phytohormone responsive	cis-acting regulatory element involved in the MeJA-responsiveness
BolFLZ18	75	115	TGACG-motif	Phytohormone responsive	cis-acting regulatory element involved in the MeJA-responsiveness
BolFLZ18	425	465	TGACG-motif	Phytohormone responsive	cis-acting regulatory element involved in the MeJA-responsiveness
BolFLZ18	791	831	TGACG-motif	Phytohormone responsive	cis-acting regulatory element involved in the MeJA-responsiveness
BolFLZ18	1776	1816	TGACG-motif	Phytohormone responsive	cis-acting regulatory element involved in the MeJA-responsiveness
BolFLZ19	816	856	TGACG-motif	Phytohormone responsive	cis-acting regulatory element involved in the MeJA-responsiveness
BolFLZ19	1515	1555	TGACG-motif	Phytohormone responsive	cis-acting regulatory element involved in the MeJA-responsiveness
BolFLZ2	281	321	TGACG-motif	Phytohormone responsive	cis-acting regulatory element involved in the MeJA-responsiveness
BolFLZ2	312	352	TGACG-motif	Phytohormone responsive	cis-acting regulatory element involved in the MeJA-responsiveness
BolFLZ2	1742	1782	TGACG-motif	Phytohormone responsive	cis-acting regulatory element involved in the MeJA-responsiveness
BolFLZ21	136	176	TGACG-motif	Phytohormone responsive	cis-acting regulatory element involved in the MeJA-responsiveness
BolFLZ21	141	181	TGACG-motif	Phytohormone responsive	cis-acting regulatory element involved in the MeJA-responsiveness
BolFLZ22	47	87	TGACG-motif	Phytohormone responsive	cis-acting regulatory element involved in the MeJA-responsiveness
BolFLZ22	63	103	TGACG-motif	Phytohormone responsive	cis-acting regulatory element involved in the MeJA-responsiveness
BolFLZ23	215	255	TGACG-motif	Phytohormone responsive	cis-acting regulatory element involved in the MeJA-responsiveness
BolFLZ23	1297	1337	TGACG-motif	Phytohormone responsive	cis-acting regulatory element involved in the MeJA-responsiveness
BolFLZ24	888	928	TGACG-motif	Phytohormone responsive	cis-acting regulatory element involved in the MeJA-responsiveness
BolFLZ24	1802	1842	TGACG-motif	Phytohormone responsive	cis-acting regulatory element involved in the MeJA-responsiveness
BolFLZ25	5	45	TGACG-motif	Phytohormone responsive	cis-acting regulatory element involved in the MeJA-responsiveness
BolFLZ25	291	331	TGACG-motif	Phytohormone responsive	cis-acting regulatory element involved in the MeJA-responsiveness
BolFLZ25	1776	1816	TGACG-motif	Phytohormone responsive	cis-acting regulatory element involved in the MeJA-responsiveness
BolFLZ25	1784	1824	TGACG-motif	Phytohormone responsive	cis-acting regulatory element involved in the MeJA-responsiveness
BolFLZ26	217	257	TGACG-motif	Phytohormone responsive	cis-acting regulatory element involved in the MeJA-responsiveness
BolFLZ26	1367	1407	TGACG-motif	Phytohormone responsive	cis-acting regulatory element involved in the MeJA-responsiveness
BolFLZ27	787	827	TGACG-motif	Phytohormone responsive	cis-acting regulatory element involved in the MeJA-responsiveness
BolFLZ28	383	423	TGACG-motif	Phytohormone responsive	cis-acting regulatory element involved in the MeJA-responsiveness
BolFLZ29	1219	1259	TGACG-motif	Phytohormone responsive	cis-acting regulatory element involved in the MeJA-responsiveness
BolFLZ32	1327	1367	TGACG-motif	Phytohormone responsive	cis-acting regulatory element involved in the MeJA-responsiveness
BolFLZ32	1963	2003	TGACG-motif	Phytohormone responsive	cis-acting regulatory element involved in the MeJA-responsiveness
BolFLZ33	1627	1667	TGACG-motif	Phytohormone responsive	cis-acting regulatory element involved in the MeJA-responsiveness
BolFLZ35	1449	1489	TGACG-motif	Phytohormone responsive	cis-acting regulatory element involved in the MeJA-responsiveness
BolFLZ35	1702	1742	TGACG-motif	Phytohormone responsive	cis-acting regulatory element involved in the MeJA-responsiveness
BolFLZ36	275	315	TGACG-motif	Phytohormone responsive	cis-acting regulatory element involved in the MeJA-responsiveness
BolFLZ4	85	125	TGACG-motif	Phytohormone responsive	cis-acting regulatory element involved in the MeJA-responsiveness
BolFLZ4	282	322	TGACG-motif	Phytohormone responsive	cis-acting regulatory element involved in the MeJA-responsiveness
BolFLZ4	1300	1340	TGACG-motif	Phytohormone responsive	cis-acting regulatory element involved in the MeJA-responsiveness
BolFLZ4	1486	1526	TGACG-motif	Phytohormone responsive	cis-acting regulatory element involved in the MeJA-responsiveness
BolFLZ6	112	152	TGACG-motif	Phytohormone responsive	cis-acting regulatory element involved in the MeJA-responsiveness
BolFLZ7	1029	1069	TGACG-motif	Phytohormone responsive	cis-acting regulatory element involved in the MeJA-responsiveness
BolFLZ8	51	91	TGACG-motif	Phytohormone responsive	cis-acting regulatory element involved in the MeJA-responsiveness
BolFLZ10	1207	1247	TGA-element	Phytohormone responsive	auxin-responsive element
BolFLZ13	658	698	TGA-element	Phytohormone responsive	auxin-responsive element
BolFLZ17	285	325	TGA-element	Phytohormone responsive	auxin-responsive element
BolFLZ17	310	350	TGA-element	Phytohormone responsive	auxin-responsive element
BolFLZ17	1315	1355	TGA-element	Phytohormone responsive	auxin-responsive element
BolFLZ18	7	47	TGA-element	Phytohormone responsive	auxin-responsive element
BolFLZ18	927	967	TGA-element	Phytohormone responsive	auxin-responsive element
BolFLZ18	1057	1097	TGA-element	Phytohormone responsive	auxin-responsive element
BolFLZ18	1782	1822	TGA-element	Phytohormone responsive	auxin-responsive element
BolFLZ19	1181	1221	TGA-element	Phytohormone responsive	auxin-responsive element
BolFLZ2	1849	1889	TGA-element	Phytohormone responsive	auxin-responsive element
BolFLZ20	673	713	TGA-element	Phytohormone responsive	auxin-responsive element
BolFLZ23	895	935	TGA-element	Phytohormone responsive	auxin-responsive element
BolFLZ26	82	122	TGA-element	Phytohormone responsive	auxin-responsive element
BolFLZ26	1672	1712	TGA-element	Phytohormone responsive	auxin-responsive element
BolFLZ27	1653	1693	TGA-element	Phytohormone responsive	auxin-responsive element
BolFLZ28	461	501	TGA-element	Phytohormone responsive	auxin-responsive element
BolFLZ29	1705	1745	TGA-element	Phytohormone responsive	auxin-responsive element
BolFLZ3	789	829	TGA-element	Phytohormone responsive	auxin-responsive element
BolFLZ3	1036	1076	TGA-element	Phytohormone responsive	auxin-responsive element
BolFLZ31	59	99	TGA-element	Phytohormone responsive	auxin-responsive element
BolFLZ31	95	135	TGA-element	Phytohormone responsive	auxin-responsive element
BolFLZ35	-6	34	TGA-element	Phytohormone responsive	auxin-responsive element
BolFLZ4	734	774	TGA-element	Phytohormone responsive	auxin-responsive element
BolFLZ6	657	697	TGA-element	Phytohormone responsive	auxin-responsive element
BolFLZ6	692	732	TGA-element	Phytohormone responsive	auxin-responsive element
BolFLZ1	1093	1133	W box	Abiotic and biotic stresses
BolFLZ13	230	270	W box	Abiotic and biotic stresses
BolFLZ16	1363	1403	W box	Abiotic and biotic stresses
BolFLZ17	200	240	W box	Abiotic and biotic stresses
BolFLZ17	1586	1626	W box	Abiotic and biotic stresses
BolFLZ18	1462	1502	W box	Abiotic and biotic stresses
BolFLZ18	1827	1867	W box	Abiotic and biotic stresses
BolFLZ2	722	762	W box	Abiotic and biotic stresses
BolFLZ20	478	518	W box	Abiotic and biotic stresses
BolFLZ23	1144	1184	W box	Abiotic and biotic stresses
BolFLZ24	785	825	W box	Abiotic and biotic stresses
BolFLZ27	1045	1085	W box	Abiotic and biotic stresses
BolFLZ27	1280	1320	W box	Abiotic and biotic stresses
BolFLZ29	420	460	W box	Abiotic and biotic stresses
BolFLZ29	1692	1732	W box	Abiotic and biotic stresses
BolFLZ30	84	124	W box	Abiotic and biotic stresses
BolFLZ32	445	485	W box	Abiotic and biotic stresses
BolFLZ33	161	201	W box	Abiotic and biotic stresses
BolFLZ4	872	912	W box	Abiotic and biotic stresses
BolFLZ4	915	955	W box	Abiotic and biotic stresses
BolFLZ6	1138	1178	W box	Abiotic and biotic stresses
BolFLZ8	335	375	W box	Abiotic and biotic stresses
BolFLZ9	732	772	W box	Abiotic and biotic stresses
BolFLZ13	1111	1151	WUN-motif	Abiotic and biotic stresses
BolFLZ13	1112	1152	WUN-motif	Abiotic and biotic stresses
BolFLZ14	651	691	WUN-motif	Abiotic and biotic stresses
BolFLZ14	1530	1570	WUN-motif	Abiotic and biotic stresses
BolFLZ14	1971	2011	WUN-motif	Abiotic and biotic stresses
BolFLZ19	1076	1116	WUN-motif	Abiotic and biotic stresses
BolFLZ20	909	949	WUN-motif	Abiotic and biotic stresses
BolFLZ20	1181	1221	WUN-motif	Abiotic and biotic stresses
BolFLZ20	1182	1222	WUN-motif	Abiotic and biotic stresses
BolFLZ20	1255	1295	WUN-motif	Abiotic and biotic stresses
BolFLZ20	1783	1823	WUN-motif	Abiotic and biotic stresses
BolFLZ20	1784	1824	WUN-motif	Abiotic and biotic stresses
BolFLZ23	1209	1249	WUN-motif	Abiotic and biotic stresses
BolFLZ25	597	637	WUN-motif	Abiotic and biotic stresses
BolFLZ25	1517	1557	WUN-motif	Abiotic and biotic stresses
BolFLZ25	1745	1785	WUN-motif	Abiotic and biotic stresses
BolFLZ26	146	186	WUN-motif	Abiotic and biotic stresses
BolFLZ26	1040	1080	WUN-motif	Abiotic and biotic stresses
BolFLZ26	1041	1081	WUN-motif	Abiotic and biotic stresses
BolFLZ3	1115	1155	WUN-motif	Abiotic and biotic stresses
BolFLZ30	1285	1325	WUN-motif	Abiotic and biotic stresses
BolFLZ31	16	56	WUN-motif	Abiotic and biotic stresses
BolFLZ33	659	699	WUN-motif	Abiotic and biotic stresses
BolFLZ34	102	142	WUN-motif	Abiotic and biotic stresses
BolFLZ34	378	418	WUN-motif	Abiotic and biotic stresses
BolFLZ6	329	369	WUN-motif	Abiotic and biotic stresses
BolFLZ8	241	281	WUN-motif	Abiotic and biotic stresses
BolFLZ9	1081	1121	WUN-motif	Abiotic and biotic stresses
