# Supplementary material for: Genome-Wide Identification of FCS-Like Zinc Finger (FLZ) Family Genes in Three Brassica Plant Species and Functional Characterization of BolFLZs in Chinese Kale Under Abiotic Stresses
Source: Int J Mol Sci. 2024 Nov 30;25(23):12907. doi: 10.3390/ijms252312907 (PMC11641214; doi:10.3390/ijms252312907)
Supplement: Supplementary file 1 [file ijms-25-12907-s001.zip › ijms-3319722-supplementary/Table S7. List of primers used in this study.xls]

## Sheet: Table S7  List of primers used 
Table S7. List of primers used in this study.
Gene	Forward primer (5'-3')	Reverse primer (5'- 3')	Useage
BolFLZ01-GFP	CCAAATCGACTCTAGAATGCCTAGGATTACCATCGAGGTTGAT	TCTCCTTTACCCATGGTACCGTTTGATGGTGATAGAACGACTCTGGCG
BolFLZ13-GFP	CCAAATCGACTCTAGAATGGCTTCATGTTACGCTGAAGTTTTTG	TCTCCTTTACCCATGGTACCAGCGACCACGAGAGTTCCTG	Subcellular localization
BolFLZ18-GFP	CCAAATCGACTCTAGAATGATGTTGTTGGGGAAGAGACAGAGAT	TCTCCTTTACCCATGGTACCCACGGCGGCGGAAACTCT
BolFLZ26-GFP	CCAAATCGACTCTAGAATGGAGGTTTCAGCGAGAAAGC	TCTCCTTTACCCATGGTACCAGCAGCAGCTACAGTCCC
BolFLZ33-GFP	CCAAATCGACTCTAGAATGGTGGGACTAAGTATTATTTTGGAGTCGACT	TCTCCTTTACCCATGGTACCGAAAGCGAAACCGCCGCC
BolFLZ36-GFP	CCAAATCGACTCTAGAATGTCTCAACAACCAAACTCCAAGTCC	TCTCCTTTACCCATGGTACCGCCAACGGTGAAGATCATACCGT
BolFLZ01-AD	AGGCCAGTGAATTCATGCCTAGGATTACCATCGAGGTTGA	ATCTGCAGCTCGAGCTAGGTACCGTTTGATGGTGATAGAACGAC	Yeast two hybird
BolFLZ02-AD	AGGCCAGTGAATTCATGGATGCTGGAGTTTCCACTCC	CATCTGCAGCTCGAGCTAGGTACCGGCAGCAACAACAG
BolFLZ13-AD	AGGCCAGTGAATTCATGGCTTCATGTTACGCTGAAGTTT	CATCTGCAGCTCGAGCTAGGTACCAGCGACCACGAG
BolFLZ17-AD	AGGCCAGTGAATTCATGGTTGTCCCGGGATACAGAT	CATCTGCAGCTCGAGCTAGGTACCTATTACGAATATTCC
BolFLZ18-AD	AGGCCAGTGAATTCATGATGTTGTTGGGGAAGAGACAGAGA	CATCTGCAGCTCGAGCTAGGTACCCACGGCGGCGGAAAC
BolFLZ19-AD	AGGCCAGTGAATTCATGCTGAAGAAGAGATCAAGAAGCAAGC	CATCTGCAGCTCGAGCTAGGTACCAATGTCATTTTCCTCCGACA
BolFLZ23-AD	AGGCCAGTGAATTCATGATACTAAGCAAGAGACCTCATC	CATCTGCAGCTCGAGCTAGGTACCAAATACGAATATCCCGGCG
BolFLZ26-AD	AGGCCAGTGAATTCATGGAGGTTTCAGCGAGAAAGCC	CATCTGCAGCTCGAGCTAGGTACCAGCAGCAGCTACAGT
BolFLZ29-AD	AGGCCAGTGAATTCATGTTGCTTGGGAATCGACGAC	CATCTGCAGCTCGAGCTAGGTACCATTTGATGGTGATAGTACGTCG
BolFLZ31-AD	AGGCCAGTGAATTCATGGCTGATCGACTTCCATCTCCA	CATCTGCAGCTCGAGCTAGGTACCGCCCTCCATCTGAT
BolFLZ33-AD	AGGCCAGTGAATTCATGGTGGGACTAAGTATTATTTTGG	CATCTGCAGCTCGAGCTAGGTACCGAAAGCGAAACCGC
BolFLZ35-AD	AGGCCAGTGAATTCATGCTTAGCAAAAGAACCCATCCCA	CATCTGCAGCTCGAGCTAGGTACCAGTCACTAGAACTCCGGAG
BolFLZ36-AD	AGGCCAGTGAATTCATGTCTCAACAACCAAACTCCAAG	CATCTGCAGCTCGAGCTAGGTACCGCCAACGGTGAAGATC
BolSnRK1α1-BD	TATGGCCATGGAGGCCGAATTCATGGATGGATCAGGAGGAGGTAGAGG	TATGCGGCCGCTGCAGTCAGAGGACTCGGAGCTGAGCAAGA	Yeast two hybird
BolSnRK1α2-BD	TATGGCCATGGAGGCCGAATTCATGGATCCTTCATCAAATAGATTTGGGAGTAGTGG	TATGCGGCCGCTGCAGTCAGATCACACGGAGCTCGGTAAGAAAG
BolFLZ1-qPCR	TTAGCTCCCGGCCGTGATATT	CCTGGCGCTCTGCTTGGAGT
BolFLZ2-qPCR	CTCACCTAGATCTGCTGTTGTT	GAGTCCAAGAAGTGAGGAAGTG
BolFLZ3-qPCR	AAATTCTCCGGTTGCTCCTC	TAGTCCTCCGATAGTTCCATCTC
BolFLZ4-qPCR	TCGGATCACCAGCGTATCTA	GAACATCTCCTCATCTTCCTCATC
BolFLZ5-qPCR	GAACCTTCCACCAGAATCAGAG	CCGTTTATCTATCCCACGTTGT
BolFLZ6-qPCR	AGCGTTCCAAGTCCTTTCTC	CTCGGAGAGGAAACAGAGTATTG
BolFLZ7-qPCR	GCGTCATGGCTCTTTGATTAAG	TGATGCTGATGCATGGTTAGA	qRT-PCR
BolFLZ8-qPCR	GGCTTCGTATTACTCTGCGTTT	AACGCTGTGTCTCCTCTGTA
BolFLZ9-qPCR	CGAGCCAATCGGGTTAAGAA	AAAGTACCCTTCTGCGATGAC
BolFLZ10-qPCR	CTCCATTCTATTCGGGTCACAG	GCCCGGAAACCAATCTCTT
BolFLZ11-qPCR	ACAGCCACGACCTATCATATTG	GGCTACAAGTCCTCAAGAAGTC
BolFLZ12-qPCR	GCTCCATCAAGACGAAGATGT	GGACGCCTCTAGTTCTTTCTTC
BolFLZ13-qPCR	GCTTCATGTTACGCTGAAGTTT	TGAGTTACGACCAAGGTGTTT
BolFLZ14-qPCR	GCTCCAAGCTTTGCCGATAA	CCCTTTCTCCTGGAACCAATC
BolFLZ15-qPCR	CGAGCCAGCAATCCCTAAA	CCGGAAAGGACCATCTTGTT
BolFLZ16-qPCR	GTCGCATTACAACAGCTTCTTC	ATGTCGGAGTTAAGACCAATGT
BolFLZ17-qPCR	TGGCGTGAGCAAGGTTTAT	TCAGCTGTTTCCGTCGATTT
BolFLZ18-qPCR	CACGAGCCTGTCGAAGATAAA	CTTGGACTCAACGTCTGAACA
BolFLZ19-qPCR	TTGGATCCGATAACCCGAAAC	GGACGAGAGAATCGACAATAGC
BolFLZ20-qPCR	GAGGCTTCTACGAAGATGATGATT	CGGAGATCATCCACCAAGTTAC
BolFLZ21-qPCR	GAAGCTCTTGGAGCCTTAGTT	CGGTGGTCGTTGTCTCTTT
BolFLZ22-qPCR	GCTCTGGTGGTATCGGTTTAG	GGGCTTGTCACGTAAGTGTAT
BolFLZ23-qPCR	CGGGTTTTTAGGGATAATCCGAC	ACGTCGACGTTTATCAAAACTTGCTG
BolFLZ24-qPCR	CAACTAGCCTGTCCGAGATAAA	GACAGTCCCACCACAGTATTT
BolFLZ25-qPCR	TCCTGGCCGAGACATCTAT	GGTAGACCTCACCAAACTCTTC
BolFLZ26-qPCR	CAGCAGGCACACGAACTATTA	CTCGGAGACGAAACAGAGTATTG
BolFLZ27-qPCR	GCACCAGGTTGTCAACAAATC	TGAGAAACTCAGAATCCGGATAAG
BolFLZ28-qPCR	GCTGGAGTTTCTTCTCCTTCTT	GACAACAGATCTGGGTGATGAA
BolFLZ29-qPCR	CGTTTAACTCCCGGTCATGATA	GTGATAGTACGTCGCTGTTTCT
BolFLZ30-qPCR	CCAAGAGTGTAGGCAAGAACA	GTTTCCGACCGTACACCTTTA
BolFLZ31-qPCR	GACTTCCATCTCCAACACCTAAA	GGGCTGATGATGGAGTCAAA
BolFLZ32-qPCR	CCAAGTTTCCAAGGATTGGTTC	GGGTTAGGACCATGTGTAGTG
BolFLZ33-qPCR	TACTCCTAAACCGCATCAAGTC	CGAGAAACCCAGAACTCAGATAA
BolFLZ34-qPCR	GTCGTTTCACGTCCTCTTTCT	CTCGGAGACGAAACAGAGTATTG
BolFLZ35-qPCR	TCAGAGTGTCGATCGAGTCATA	ACTAGAACTCCGGAGGAGAAA
BolFLZ36-qPCR	GACGATGGGATGACGAAGAAA	AGAAGTCACTGGGAGGTAGTAA
BolTubulin8-qPCR	CTTCTTTCGTGCTCATTTTGCC	CCATTCCCTCGTCTCCACTTCT
